# Supplementary material for: Crystal structure, characterization and Hirshfeld analysis of bis­{(E)-1-[(2,4,6-tri­bromo­phen­yl)diazen­yl]naphthalen-2-olato}copper(II) dimethyl sulfoxide monosolvate
Source: Acta Crystallogr E Crystallogr Commun. 2020 Feb 18;76(Pt 3):382–6. doi: 10.1107/S2056989020001863 (PMC7057387; doi:10.1107/S2056989020001863)
Supplement: Supplementary file 1 [file e-76-00382-sup1.cif]

##############################################################################
#                                                                            #
# This CIF contains the data in a paper accepted for publication in          #
# Acta Crystallographica Section E. It conforms to the requirements of       #
# Notes for Authors for Acta Crystallographica Section E, and has been       #
# peer reviewed under the auspices of the IUCr Commission on Journals.       #
#                                                                            #
# Full details of the Crystallographic Information File format               #
# are given in the paper "The Crystallographic Information File (CIF):       #
# a New Standard Archive File for Crystallography" by S. R. Hall, F. H.      #
# Allen and I. D. Brown [Acta Cryst. (1991), A47, 655-685].                  #
#                                                                            #
# The current version of the core CIF dictionary is obtainable from          #
# ftp://ftp.iucr.org/pub/cif_core.dic.                                       #
#                                                                            #
# Software is freely available for graphical display of the structure(s)     #
# in this CIF. For information consult the CIF software page                 #
# http://www.iucr.org/resources/cif/software.                                #
#                                                                            #
# This file may be used for bona fide research purposes within the           #
# scientific community so long as proper attribution is given to the journal # 
# article from which it was obtained.                                        #
#                                                                            #
##############################################################################
data_global
_audit_creation_method     'WinGX routine CIF_UPDATE'
_audit_conform_dict_name     cif_core.dic
_audit_conform_dict_version     2.4.3
_journal_date_recd_electronic     2019-12-30
_journal_date_accepted     2020-02-10
_journal_name_full     'Acta Crystallographica, Section E'
_journal_year     2020
_journal_volume     76
_journal_issue      3
_journal_page_first     382
_journal_page_last     386
_journal_paper_category     GM
_journal_paper_doi     10.1107/S2056989020001863
_journal_coeditor_code     TX2018
_publ_contact_author_name     'Chetioui, Souheyla'
_publ_contact_author_address
;
Unit\'e de Recherche de Chimie de l'Environnement et Mol\'eculaire Structurale,
(CHEMS), Facult\'e des Sciences Exactes,
D\'epartement de Chimie,
Universit\'e des Fr\`eres Mentouri Constantine,
Constantine 25000,
Algeria.
Facult\'e de Technologie, Universit\'e  Mohamed Boudiaf M'sila,
Algeria.
;
_publ_contact_author_email     'souheilachetioui@yahoo.fr'
_publ_contact_author_fax     ' '
_publ_contact_author_phone     '00 (213) 657 358 780'
_publ_section_title
;
Crystal structure, characterization and Hirshfeld analysis of
bis{(<i>E</i>)-1-[(2,4,6-tribromophenyl)diazenyl]naphthalen-2-olato}copper(II)
dimethyl sulfoxide monosolvate
;
_publ_section_title_footnote     .
loop_
    _publ_author_name
    _publ_author_footnote
    _publ_author_address
    'Chetioui, Souheyla' .
;
Unit\'e de Recherche de Chimie de l'Environnement et Mol\'eculaire \
Structurale (CHEMS), Facult\'e des Sciences Exactes,
D\'epartement de Chimie,
Universit\'e des Fr\`eres Mentouri Constantine,
Algeria
Facult\'e de Technologie, Universit\'e Mohamed Boudiaf M'sila,
Algeria
;
    'Bougueria, Hassiba' .
;
Unit\'e de Recherche de Chimie de l'Environnement et Mol\'eculaire \
Structurale (CHEMS), Facult\'e des Sciences Exactes,
D\'epartement de Chimie,
Universit\'e des Fr\`eres Mentouri Constantine,
Algeria
Universit\'e abd el Hafid Boussouf
Mila, 43000 Mila,
Algeria
;
    'Brihi, Ouarda' .
;
Laboratoire de Cristallographie
D\'epartement de Physique
Universit\'e Mentouri-Constantine
25000 Constantine
Algeria
;
    'Boutebdja, Mehdi' .
;
Unit\'e de Recherche de Chimie de l'Environnement et Mol\'eculaire \
Structurale (CHEMS), Facult\'e des Sciences Exactes,
D\'epartement de Chimie,
Universit\'e des Fr\`eres Mentouri Constantine,
Algeria.
Ecole Nationale Polytechnique de Constantine, Constantine,
Algeria
;
    'Bouroumane, Nadia' .
;
Laboratoire de Chimie Appliqu\'ee et Environnement (LCAE),
D\'epartement de Chimie, Facult\'e des Sciences,
Universit\'e Mohamed Premier,
BP 524, 60000, Oujda,
Morocco
;
    'Merazig, Hocine' .
;
Unit\'e de Recherche de Chimie de l'Environnement et Mol\'eculaire \
Structurale (CHEMS), Facult\'e des Sciences Exactes,
D\'epartement de Chimie,
Universit\'e des Fr\`eres Mentouri Constantine,
Algeria
;
    'Touzani, Rachid' .
;
Laboratoire de Chimie
Facult\'e des Sciences
D\'epartement de Chimie Appliqu\'ee et Environnement
Universit\'e Mohammed Premier, Oujda
Morocco
;
_publ_section_synopsis
;
In the title Cu^II^ complex, a newly synthesized dye, the metal atom is
coordinated by two N atoms and two O atoms from two bidentate
(<i>E</i>)-1-[(2,4,6-tribromophenyl)diazenyl]naphthalen-2-olate ligands.
;
data_I
_audit_creation_method     'WinGX routine CIF_UPDATE'
_audit_conform_dict_name     cif_core.dic
_audit_conform_dict_version     2.4.3
_database_code_depnum_ccdc_archive     'CCDC 1983017'
_chemical_name_systematic
;
Bis{(<i>E</i>)-1-[(2,4,6-tribromophenyl)diazenyl]naphthalen-2-olato}copper(II)
dimethyl sulfoxide monosolvate
;
_chemical_formula_moiety     'C32 H16 Br6 Cu N4 O2, C2 H6 O S'
_chemical_formula_sum     'C34 H22 Br6 Cu N4 O3 S'
_chemical_formula_iupac     '[Cu (C16 H8 Br3 N2 O1)2], C2 H6 O S'
_chemical_formula_weight     1109.61
_chemical_compound_source     'synthesis as described'
_symmetry_cell_setting     monoclinic
_symmetry_space_group_name_H-M     'P 21/n'
_symmetry_space_group_name_Hall     '-P 2yn'
loop_
    _space_group_symop_id
    _space_group_symop_operation_xyz
    1 x,y,z
    2 1/2-x,1/2+y,1/2-z
    3 -x,-y,-z
    4 1/2+x,1/2-y,1/2+z
_cell_length_a     8.9922(14)
_cell_length_b     16.461(3)
_cell_length_c     24.835(4)
_cell_angle_alpha     90
_cell_angle_beta     92.491(6)
_cell_angle_gamma     90
_cell_volume     3672.6(11)
_cell_formula_units_Z     4
_cell_measurement_reflns_used     3926
_cell_measurement_theta_min     2.61
_cell_measurement_theta_max     20.37
_cell_measurement_temperature     150
_exptl_crystal_description     'needles'
_exptl_crystal_colour     'Red'
_exptl_crystal_size_max     0.1
_exptl_crystal_size_mid     0.09
_exptl_crystal_size_min     0.08
_exptl_crystal_density_diffrn     1.996
_exptl_crystal_density_method     'not measured'
_exptl_crystal_F_000     2132
_exptl_absorpt_coefficient_mu     7.220
_exptl_absorpt_correction_type     multi-scan
_exptl_absorpt_process_details
;
(SADABS; Bruker, 2012)
;
_exptl_absorpt_correction_T_min     0.002
_exptl_absorpt_correction_T_max     1
_exptl_special_details     ?
_diffrn_ambient_temperature     150
_diffrn_source     'sealed x-ray tube'
_diffrn_radiation_type     MoK\a
_diffrn_radiation_wavelength     0.7107
_diffrn_radiation_monochromator     graphite
_diffrn_measurement_device_type     'Bruker APEXII'
_diffrn_measurement_device     '\k-geometry diffractometer'
_diffrn_measurement_method     '\f or \w oscillation scans'
_diffrn_detector     'CCD plate'
_diffrn_detector_area_resol_mean     ?
_diffrn_reflns_number     6872
_diffrn_reflns_av_R_equivalents     0.107
_diffrn_reflns_av_unetI/netI     0.0990
_diffrn_reflns_theta_min     1.49
_diffrn_reflns_theta_max     25.68
_diffrn_reflns_theta_full     25.24
_diffrn_measured_fraction_theta_max     0.987
_diffrn_measured_fraction_theta_full     0.986
_diffrn_reflns_limit_h_min     -10
_diffrn_reflns_limit_h_max     10
_diffrn_reflns_limit_k_min     -19
_diffrn_reflns_limit_k_max     19
_diffrn_reflns_limit_l_min     -29
_diffrn_reflns_limit_l_max     22
_diffrn_reflns_reduction_process
;
;
_diffrn_standards_number     ?
_diffrn_standards_interval_count     .
_diffrn_standards_interval_time     .
_diffrn_standards_decay_%     ?
_diffrn_radiation_probe     x-ray
_refine_special_details     ?
_reflns_number_total     6872
_reflns_number_gt     3962
_reflns_threshold_expression     I>2\s(I)
_refine_ls_structure_factor_coef     Fsqd
_refine_ls_matrix_type     full
_refine_ls_R_factor_all     0.1033
_refine_ls_R_factor_gt     0.0442
_refine_ls_wR_factor_gt     0.0844
_refine_ls_wR_factor_ref     0.0985
_refine_ls_goodness_of_fit_ref     0.924
_refine_ls_restrained_S_all     0.915
_refine_ls_number_reflns     6872
_refine_ls_number_parameters     446
_refine_ls_number_restraints     150
_refine_ls_number_constraints     ?
_refine_ls_hydrogen_treatment     constr
_refine_ls_weighting_scheme     calc
_refine_ls_weighting_details
                      'w=1/[\s^2^(Fo^2^)+(0.0347P)^2^] where P=(Fo^2^+2Fc^2^)/3'
_atom_sites_solution_hydrogens     mixed
_atom_sites_solution_primary     direct
_atom_sites_solution_secondary     difmap
_refine_ls_shift/su_max     0.001
_refine_ls_shift/su_mean     0.000
_refine_diff_density_max     0.680
_refine_diff_density_min     -0.497
_refine_ls_extinction_method     none
loop_
    _atom_type_symbol
    _atom_type_description
    _atom_type_scat_dispersion_real
    _atom_type_scat_dispersion_imag
    _atom_type_scat_source
    C C 0.0033 0.0016 ' International Tables Vol C Tables 4.2.6.8 and 6.1.1.4'
    H H 0.0000 0.0000 ' International Tables Vol C Tables 4.2.6.8 and 6.1.1.4'
    Br Br -0.2901 2.4595
                        ' International Tables Vol C Tables 4.2.6.8 and 6.1.1.4'
    Cu Cu 0.3201 1.2651 ' International Tables Vol C Tables 4.2.6.8 and 6.1.1.4'
    N N 0.0061 0.0033 ' International Tables Vol C Tables 4.2.6.8 and 6.1.1.4'
    O O 0.0106 0.0060 ' International Tables Vol C Tables 4.2.6.8 and 6.1.1.4'
    S S 0.1246 0.1234 ' International Tables Vol C Tables 4.2.6.8 and 6.1.1.4'
_computing_data_collection     'APEX2 (Bruker, 2012)'
_computing_cell_refinement     'SAINT (Bruker, 2012)'
_computing_data_reduction     'SAINT (Bruker, 2012)'
_computing_structure_solution
;
SHELXS97 (Sheldrick, 2008)
;
_computing_structure_refinement
;
SHELXL97 (Sheldrick, 2008)
;
_computing_molecular_graphics
;
ORTEP-3 for Windows (Farrugia, 2012)
;
_computing_publication_material
;
WinGX (Farrugia, 2012)
;
loop_
    _atom_site_type_symbol
    _atom_site_label
    _atom_site_fract_x
    _atom_site_fract_y
    _atom_site_fract_z
    _atom_site_U_iso_or_equiv
    _atom_site_thermal_displace_type
    _atom_site_calc_flag
    _atom_site_refinement_flags
    _atom_site_occupancy
    _atom_site_disorder_assembly
    _atom_site_disorder_group
    Br Br1 0.68982(8) 0.64876(4) 0.67162(3) 0.0634(3) Uani d . 1.000 . .
    Br Br3 0.75391(7) 0.35743(4) 0.79468(3) 0.0584(3) Uani d . 1.000 . .
    Br Br2 1.09066(7) 0.63332(4) 0.84994(3) 0.0622(3) Uani d . 1.000 . .
    Br Br4 0.21948(8) 0.19770(4) 0.78635(3) 0.0682(3) Uani d . 1.000 . .
    Br Br5 -0.21658(7) 0.22247(4) 0.61830(3) 0.0668(3) Uani d . 1.000 . .
    Br Br6 0.11254(7) 0.49832(4) 0.68081(3) 0.0556(3) Uani d . 1.000 . .
    Cu Cu1 0.43783(7) 0.42742(4) 0.73579(3) 0.0398(2) Uani d . 1.000 . .
    S S1A 0.0722(6) 0.2091(3) 0.4460(2) 0.143(2) Uani d P 0.700 A 1
    S S1B 0.0869(10) 0.2867(7) 0.4489(3) 0.106(4) Uani d P 0.300 A 2
    O O1 0.4041(4) 0.3614(2) 0.67460(16) 0.0503(16) Uani d . 1.000 . .
    O O2 0.4641(4) 0.4941(2) 0.79752(15) 0.0476(16) Uani d . 1.000 . .
    N N1 0.6600(5) 0.4629(3) 0.65494(18) 0.0363(16) Uani d . 1.000 . .
    N N2 0.6228(4) 0.4666(3) 0.70433(18) 0.0361(16) Uani d . 1.000 . .
    N N3 0.2087(5) 0.3883(3) 0.81332(19) 0.0376(16) Uani d . 1.000 . .
    N N4 0.2530(5) 0.3849(3) 0.76505(18) 0.0392(16) Uani d . 1.000 . .
    C C1 0.4550(6) 0.3729(3) 0.6277(2) 0.0405(19) Uani d U 1.000 . .
    C C2 0.3861(7) 0.3291(3) 0.5833(2) 0.0488(19) Uani d U 1.000 . .
    O O3 0.2245(10) 0.2383(6) 0.4445(4) 0.196(5) Uani d . 1.000 . .
    C C3 0.4328(7) 0.3361(4) 0.5333(3) 0.058(2) Uani d U 1.000 . .
    C C4 0.5546(7) 0.3879(4) 0.5212(2) 0.0519(19) Uani d U 1.000 . .
    C C5 0.6008(9) 0.3970(5) 0.4671(3) 0.073(3) Uani d U 1.000 . .
    C C6 0.7130(9) 0.4461(5) 0.4561(3) 0.080(3) Uani d U 1.000 . .
    C C7 0.7873(8) 0.4909(5) 0.4968(3) 0.073(3) Uani d U 1.000 . .
    C C8 0.7460(7) 0.4844(4) 0.5492(3) 0.054(2) Uani d U 1.000 . .
    C C9 0.6276(6) 0.4321(3) 0.5625(2) 0.0429(17) Uani d U 1.000 . .
    C C10 0.5789(6) 0.4237(3) 0.6167(2) 0.0367(17) Uani d U 1.000 . .
    C C11 0.7300(5) 0.5077(3) 0.7382(2) 0.0338(17) Uani d . 1.000 . .
    C C12 0.7737(6) 0.5880(3) 0.7296(2) 0.0389(17) Uani d . 1.000 . .
    C C13 0.8781(6) 0.6257(3) 0.7630(2) 0.0402(19) Uani d . 1.000 . .
    C C14 0.9417(5) 0.5829(3) 0.8053(2) 0.040(2) Uani d . 1.000 . .
    C C15 0.9040(6) 0.5040(3) 0.8157(2) 0.040(2) Uani d . 1.000 . .
    C C16 0.7988(6) 0.4679(3) 0.7821(2) 0.0362(19) Uani d . 1.000 . .
    C C17 0.4038(6) 0.4840(3) 0.8433(2) 0.0396(17) Uani d U 1.000 . .
    C C18 0.4594(6) 0.5313(4) 0.8881(2) 0.052(2) Uani d U 1.000 . .
    C C19 0.4018(7) 0.5260(4) 0.9369(2) 0.058(2) Uani d U 1.000 . .
    C C20 0.2835(7) 0.4719(4) 0.9478(2) 0.0522(19) Uani d U 1.000 . .
    C C21 0.2258(8) 0.4674(5) 0.9997(3) 0.068(3) Uani d U 1.000 . .
    C C22 0.1132(8) 0.4155(5) 1.0092(3) 0.076(3) Uani d U 1.000 . .
    C C23 0.0535(8) 0.3669(4) 0.9673(3) 0.070(3) Uani d U 1.000 . .
    C C24 0.1069(6) 0.3707(4) 0.9164(2) 0.0532(19) Uani d U 1.000 . .
    C C25 0.2235(6) 0.4237(3) 0.9057(2) 0.0410(17) Uani d U 1.000 . .
    C C26 0.2843(6) 0.4301(3) 0.8526(2) 0.0387(17) Uani d U 1.000 . .
    C C27 0.1469(5) 0.3441(3) 0.7299(2) 0.0322(17) Uani d . 1.000 . .
    C C28 0.1148(6) 0.2620(3) 0.7347(2) 0.0407(19) Uani d . 1.000 . .
    C C29 0.0094(6) 0.2240(3) 0.7011(2) 0.0448(19) Uani d . 1.000 . .
    C C30 -0.0631(6) 0.2696(3) 0.6626(2) 0.042(2) Uani d . 1.000 . .
    C C31 -0.0334(6) 0.3514(3) 0.6555(2) 0.042(2) Uani d . 1.000 . .
    C C32 0.0720(6) 0.3857(3) 0.6896(2) 0.0367(19) Uani d . 1.000 . .
    C C33 -0.0284(15) 0.2589(10) 0.3984(5) 0.200(6) Uani d . 1.000 . .
    C C34 -0.0043(14) 0.2544(10) 0.4988(5) 0.200(6) Uani d . 1.000 . .
    H H2 0.30478 0.29405 0.58977 0.0590 Uiso c R 1.000 . .
    H H3 0.38413 0.30595 0.50504 0.0690 Uiso c R 1.000 . .
    H H5 0.55076 0.36773 0.43872 0.0870 Uiso c R 1.000 . .
    H H6 0.74307 0.45080 0.42002 0.0960 Uiso c R 1.000 . .
    H H7 0.86667 0.52600 0.48811 0.0870 Uiso c R 1.000 . .
    H H8 0.79692 0.51502 0.57667 0.0640 Uiso c R 1.000 . .
    H H13 0.90576 0.68054 0.75686 0.0480 Uiso c R 1.000 . .
    H H15 0.94936 0.47532 0.84525 0.0480 Uiso c R 1.000 . .
    H H18 0.53963 0.56771 0.88306 0.0620 Uiso c R 1.000 . .
    H H19 0.44135 0.55961 0.96518 0.0700 Uiso c R 1.000 . .
    H H21 0.26601 0.50069 1.02799 0.0820 Uiso c R 1.000 . .
    H H22 0.07469 0.41203 1.04410 0.0910 Uiso c R 1.000 . .
    H H23 -0.02548 0.33062 0.97419 0.0840 Uiso c R 1.000 . .
    H H24 0.06465 0.33737 0.88855 0.0640 Uiso c R 1.000 . .
    H H29 -0.01156 0.16772 0.70477 0.0540 Uiso c R 1.000 . .
    H H31 -0.08421 0.38228 0.62809 0.0500 Uiso c R 1.000 . .
    H H33A -0.12104 0.22926 0.38991 0.3000 Uiso d RP 0.700 A 1
    H H33B 0.02909 0.26326 0.36591 0.3000 Uiso d RP 0.700 A 1
    H H33C -0.05193 0.31341 0.41141 0.3000 Uiso d RP 0.700 A 1
    H H33D 0.00672 0.20810 0.38277 0.3000 Uiso c GRP 0.300 A 2
    H H33E -0.03207 0.30141 0.37076 0.3000 Uiso c GRP 0.300 A 2
    H H33F -0.12823 0.25070 0.41182 0.3000 Uiso c GRP 0.300 A 2
    H H34A -0.11277 0.24820 0.49574 0.3000 Uiso d RP 0.700 A 1
    H H34B 0.02109 0.31232 0.49901 0.3000 Uiso d RP 0.700 A 1
    H H34C 0.03409 0.22918 0.53228 0.3000 Uiso d RP 0.700 A 1
    H H34D -0.10002 0.23211 0.48539 0.3000 Uiso d RP 0.300 A 2
    H H34E 0.05313 0.21196 0.51788 0.3000 Uiso d RP 0.300 A 2
    H H34F -0.02185 0.29956 0.52342 0.3000 Uiso d RP 0.300 A 2
loop_
    _atom_site_aniso_label
    _atom_site_aniso_U_11
    _atom_site_aniso_U_22
    _atom_site_aniso_U_33
    _atom_site_aniso_U_12
    _atom_site_aniso_U_13
    _atom_site_aniso_U_23
    Br1 0.0881(5) 0.0411(4) 0.0592(4) 0.0021(3) -0.0169(4) 0.0083(3)
    Br3 0.0628(4) 0.0400(4) 0.0715(5) -0.0095(3) -0.0060(3) 0.0143(3)
    Br2 0.0538(4) 0.0642(5) 0.0671(5) -0.0118(3) -0.0128(3) -0.0127(3)
    Br4 0.0725(5) 0.0558(4) 0.0742(5) 0.0048(4) -0.0220(4) 0.0134(4)
    Br5 0.0587(4) 0.0599(4) 0.0792(5) -0.0140(3) -0.0254(3) 0.0007(4)
    Br6 0.0620(4) 0.0381(4) 0.0674(5) -0.0064(3) 0.0115(3) 0.0044(3)
    Cu1 0.0335(3) 0.0444(4) 0.0418(4) -0.0075(3) 0.0062(3) -0.0044(3)
    S1A 0.129(4) 0.094(3) 0.200(5) -0.014(3) -0.055(3) 0.004(3)
    S1B 0.088(6) 0.135(8) 0.094(6) -0.035(6) 0.009(5) -0.027(5)
    O1 0.048(2) 0.055(3) 0.049(3) -0.015(2) 0.015(2) -0.013(2)
    O2 0.041(2) 0.054(3) 0.048(3) -0.0173(19) 0.0059(19) -0.008(2)
    N1 0.035(2) 0.041(3) 0.033(3) 0.002(2) 0.002(2) 0.004(2)
    N2 0.033(2) 0.038(3) 0.037(3) -0.004(2) -0.001(2) 0.000(2)
    N3 0.034(2) 0.039(3) 0.040(3) 0.003(2) 0.005(2) 0.003(2)
    N4 0.034(2) 0.043(3) 0.041(3) -0.009(2) 0.006(2) -0.004(2)
    C1 0.036(3) 0.038(3) 0.047(4) 0.008(2) -0.005(3) 0.000(3)
    C2 0.050(3) 0.040(3) 0.055(4) 0.001(3) -0.012(3) -0.009(3)
    O3 0.129(7) 0.242(10) 0.210(9) 0.053(7) -0.078(6) -0.082(8)
    C3 0.068(4) 0.055(4) 0.049(4) 0.011(3) -0.013(3) -0.014(3)
    C4 0.054(3) 0.053(4) 0.048(3) 0.022(3) -0.006(3) -0.005(3)
    C5 0.087(5) 0.086(5) 0.045(4) 0.023(4) -0.005(4) 0.000(4)
    C6 0.093(5) 0.105(6) 0.043(4) 0.027(4) 0.021(4) 0.015(4)
    C7 0.066(4) 0.094(6) 0.059(4) 0.014(4) 0.018(3) 0.027(4)
    C8 0.054(4) 0.059(4) 0.048(4) 0.010(3) 0.007(3) 0.015(3)
    C9 0.044(3) 0.043(3) 0.042(3) 0.014(3) 0.005(2) 0.000(3)
    C10 0.036(3) 0.037(3) 0.037(3) 0.004(2) 0.001(2) -0.002(3)
    C11 0.037(3) 0.029(3) 0.036(3) 0.000(2) 0.008(3) -0.001(3)
    C12 0.035(3) 0.039(3) 0.043(3) 0.002(3) 0.005(3) -0.001(3)
    C13 0.040(3) 0.034(3) 0.047(4) -0.002(3) 0.005(3) 0.001(3)
    C14 0.030(3) 0.043(4) 0.047(4) -0.004(3) 0.002(3) -0.011(3)
    C15 0.032(3) 0.043(4) 0.045(4) -0.001(3) 0.001(3) 0.005(3)
    C16 0.035(3) 0.030(3) 0.044(4) 0.000(2) 0.007(3) 0.004(3)
    C17 0.034(3) 0.045(3) 0.040(3) 0.002(2) 0.004(3) -0.002(3)
    C18 0.044(3) 0.061(4) 0.050(4) -0.019(3) -0.005(3) -0.006(3)
    C19 0.053(4) 0.080(5) 0.040(3) 0.000(3) -0.007(3) -0.014(3)
    C20 0.044(3) 0.075(4) 0.037(3) 0.010(3) -0.004(3) 0.003(3)
    C21 0.061(4) 0.106(6) 0.038(4) 0.010(4) -0.001(3) 0.000(4)
    C22 0.066(4) 0.118(6) 0.045(4) 0.016(4) 0.012(3) 0.012(4)
    C23 0.060(4) 0.088(5) 0.063(4) -0.001(4) 0.018(3) 0.021(4)
    C24 0.051(3) 0.065(4) 0.044(3) -0.002(3) 0.006(3) 0.011(3)
    C25 0.039(3) 0.050(3) 0.034(3) 0.009(2) 0.002(2) 0.009(2)
    C26 0.034(3) 0.042(3) 0.040(3) 0.002(2) 0.000(2) 0.001(3)
    C27 0.025(3) 0.035(3) 0.037(3) -0.001(2) 0.005(2) -0.004(3)
    C28 0.040(3) 0.043(4) 0.039(3) 0.000(3) 0.002(3) 0.001(3)
    C29 0.041(3) 0.034(3) 0.059(4) -0.005(3) -0.003(3) 0.005(3)
    C30 0.031(3) 0.043(4) 0.050(4) -0.005(3) -0.003(3) -0.001(3)
    C31 0.036(3) 0.041(4) 0.049(4) 0.005(3) 0.002(3) 0.006(3)
    C32 0.035(3) 0.033(3) 0.043(4) -0.006(2) 0.012(3) -0.001(3)
    C33 0.138(8) 0.360(16) 0.101(6) -0.016(9) -0.006(6) 0.040(8)
    C34 0.138(8) 0.360(16) 0.101(6) -0.016(9) -0.006(6) 0.040(8)
_geom_special_details
;
 All esds (except the esd in the dihedral angle between two l.s. planes) are
estimated using the full covariance matrix. The cell esds are taken into
account individually in the estimation of esds in distances, angles and
torsion angles; correlations between esds in cell parameters are only used
when they are defined by crystal symmetry. An approximate (isotropic)
treatment of cell esds is used for estimating esds involving l.s. planes.
;
loop_
    _geom_bond_atom_site_label_1
    _geom_bond_atom_site_label_2
    _geom_bond_site_symmetry_1
    _geom_bond_site_symmetry_2
    _geom_bond_distance
    _geom_bond_publ_flag
    Br1 C12 . . 1.884(5) yes
    Br3 C16 . . 1.892(5) yes
    Br2 C14 . . 1.893(5) yes
    Br4 C28 . . 1.883(5) yes
    Br5 C30 . . 1.893(5) yes
    Br6 C32 . . 1.904(5) yes
    Cu1 O1 . . 1.882(4) yes
    Cu1 O2 . . 1.892(4) yes
    Cu1 N2 . . 1.976(4) yes
    Cu1 N4 . . 1.971(5) yes
    S1A C34 . . 1.681(14) yes
    S1A O3 . . 1.453(11) yes
    S1A C33 . . 1.672(15) yes
    S1B C33 . . 1.657(16) yes
    S1B C34 . . 1.606(15) yes
    S1B O3 . . 1.480(13) yes
    O1 C1 . . 1.284(6) yes
    O2 C17 . . 1.292(6) yes
    N1 N2 . . 1.287(6) yes
    N1 C10 . . 1.338(7) yes
    N2 C11 . . 1.423(6) yes
    N3 N4 . . 1.281(6) yes
    N3 C26 . . 1.353(7) yes
    N4 C27 . . 1.432(7) yes
    C1 C2 . . 1.435(7) no
    C1 C10 . . 1.429(7) no
    C2 C3 . . 1.333(9) no
    C3 C4 . . 1.430(9) no
    C4 C9 . . 1.398(8) no
    C4 C5 . . 1.431(9) no
    C5 C6 . . 1.330(11) no
    C6 C7 . . 1.398(11) no
    C7 C8 . . 1.373(10) no
    C8 C9 . . 1.419(8) no
    C9 C10 . . 1.440(7) no
    C11 C12 . . 1.398(7) no
    C11 C16 . . 1.394(7) no
    C12 C13 . . 1.374(7) no
    C13 C14 . . 1.369(7) no
    C14 C15 . . 1.370(7) no
    C15 C16 . . 1.370(7) no
    C17 C26 . . 1.420(7) no
    C17 C18 . . 1.430(7) no
    C18 C19 . . 1.341(7) no
    C19 C20 . . 1.422(9) no
    C20 C21 . . 1.412(9) no
    C20 C25 . . 1.402(8) no
    C21 C22 . . 1.353(11) no
    C22 C23 . . 1.401(10) no
    C23 C24 . . 1.373(9) no
    C24 C25 . . 1.398(8) no
    C25 C26 . . 1.453(7) no
    C27 C28 . . 1.388(7) no
    C27 C32 . . 1.366(7) no
    C28 C29 . . 1.385(7) no
    C29 C30 . . 1.360(7) no
    C30 C31 . . 1.386(7) no
    C31 C32 . . 1.366(7) no
    C2 H2 . . 0.9500 no
    C3 H3 . . 0.9500 no
    C5 H5 . . 0.9500 no
    C6 H6 . . 0.9500 no
    C7 H7 . . 0.9500 no
    C8 H8 . . 0.9500 no
    C13 H13 . . 0.9500 no
    C15 H15 . . 0.9500 no
    C18 H18 . . 0.9500 no
    C19 H19 . . 0.9500 no
    C21 H21 . . 0.9500 no
    C22 H22 . . 0.9500 no
    C23 H23 . . 0.9500 no
    C24 H24 . . 0.9500 no
    C29 H29 . . 0.9500 no
    C31 H31 . . 0.9500 no
    C33 H33A . . 0.9800 no
    C33 H33B . . 0.9800 no
    C33 H33C . . 0.9800 no
    C33 H33D . . 0.9800 no
    C33 H33E . . 0.9800 no
    C33 H33F . . 0.9800 no
    C34 H34A . . 0.9800 no
    C34 H34B . . 0.9800 no
    C34 H34C . . 0.9800 no
    C34 H34D . . 0.9800 no
    C34 H34E . . 0.9800 no
    C34 H34F . . 0.9800 no
loop_
    _geom_angle_atom_site_label_1
    _geom_angle_atom_site_label_2
    _geom_angle_atom_site_label_3
    _geom_angle_site_symmetry_1
    _geom_angle_site_symmetry_2
    _geom_angle_site_symmetry_3
    _geom_angle
    _geom_angle_publ_flag
    O1 Cu1 O2 . . . 177.90(16) yes
    O1 Cu1 N2 . . . 88.75(18) yes
    O1 Cu1 N4 . . . 89.07(18) yes
    O2 Cu1 N2 . . . 93.06(17) yes
    O2 Cu1 N4 . . . 89.13(18) yes
    N2 Cu1 N4 . . . 177.8(2) yes
    C33 S1A C34 . . . 96.1(7) yes
    O3 S1A C33 . . . 107.5(7) yes
    O3 S1A C34 . . . 106.9(7) yes
    O3 S1B C34 . . . 109.6(9) yes
    O3 S1B C33 . . . 107.1(9) yes
    C33 S1B C34 . . . 99.7(8) yes
    Cu1 O1 C1 . . . 126.6(3) yes
    Cu1 O2 C17 . . . 126.6(3) yes
    N2 N1 C10 . . . 122.9(5) yes
    Cu1 N2 C11 . . . 118.8(3) yes
    Cu1 N2 N1 . . . 128.3(3) yes
    N1 N2 C11 . . . 112.9(4) yes
    N4 N3 C26 . . . 122.0(5) yes
    Cu1 N4 N3 . . . 129.1(4) yes
    Cu1 N4 C27 . . . 119.5(3) yes
    N3 N4 C27 . . . 111.4(4) yes
    O1 C1 C10 . . . 124.9(5) yes
    O1 C1 C2 . . . 117.6(5) yes
    C2 C1 C10 . . . 117.5(5) no
    C1 C2 C3 . . . 122.0(5) no
    C2 C3 C4 . . . 121.5(6) no
    C5 C4 C9 . . . 119.2(6) no
    C3 C4 C9 . . . 119.7(5) no
    C3 C4 C5 . . . 121.1(6) no
    C4 C5 C6 . . . 120.7(7) no
    C5 C6 C7 . . . 121.0(7) no
    C6 C7 C8 . . . 120.3(7) no
    C7 C8 C9 . . . 120.3(6) no
    C4 C9 C10 . . . 118.9(5) no
    C4 C9 C8 . . . 118.6(5) no
    C8 C9 C10 . . . 122.5(5) no
    C1 C10 C9 . . . 120.4(5) no
    N1 C10 C1 . . . 123.5(5) yes
    N1 C10 C9 . . . 116.0(5) yes
    N2 C11 C16 . . . 120.4(4) yes
    C12 C11 C16 . . . 116.5(4) no
    N2 C11 C12 . . . 123.2(5) yes
    C11 C12 C13 . . . 121.6(5) no
    Br1 C12 C11 . . . 120.9(4) yes
    Br1 C12 C13 . . . 117.5(4) yes
    C12 C13 C14 . . . 118.9(5) no
    Br2 C14 C13 . . . 119.0(4) yes
    Br2 C14 C15 . . . 118.7(4) yes
    C13 C14 C15 . . . 122.3(5) no
    C14 C15 C16 . . . 117.8(5) no
    C11 C16 C15 . . . 123.0(5) no
    Br3 C16 C11 . . . 119.4(4) yes
    Br3 C16 C15 . . . 117.6(4) yes
    O2 C17 C18 . . . 118.0(5) yes
    O2 C17 C26 . . . 125.0(5) yes
    C18 C17 C26 . . . 117.1(5) no
    C17 C18 C19 . . . 122.1(5) no
    C18 C19 C20 . . . 122.3(5) no
    C19 C20 C25 . . . 118.6(5) no
    C19 C20 C21 . . . 120.9(6) no
    C21 C20 C25 . . . 120.4(6) no
    C20 C21 C22 . . . 120.0(7) no
    C21 C22 C23 . . . 119.8(7) no
    C22 C23 C24 . . . 121.3(6) no
    C23 C24 C25 . . . 119.9(5) no
    C20 C25 C26 . . . 119.2(5) no
    C20 C25 C24 . . . 118.6(5) no
    C24 C25 C26 . . . 122.2(5) no
    C17 C26 C25 . . . 120.7(4) no
    N3 C26 C17 . . . 124.1(5) yes
    N3 C26 C25 . . . 114.9(5) yes
    N4 C27 C32 . . . 120.4(5) yes
    C28 C27 C32 . . . 117.0(5) no
    N4 C27 C28 . . . 122.7(4) yes
    C27 C28 C29 . . . 121.8(5) no
    Br4 C28 C27 . . . 120.4(4) yes
    Br4 C28 C29 . . . 117.7(4) yes
    C28 C29 C30 . . . 118.0(5) no
    Br5 C30 C29 . . . 119.8(4) yes
    Br5 C30 C31 . . . 117.6(4) yes
    C29 C30 C31 . . . 122.5(5) no
    C30 C31 C32 . . . 117.1(5) no
    C27 C32 C31 . . . 123.6(5) no
    Br6 C32 C27 . . . 118.8(4) yes
    Br6 C32 C31 . . . 117.6(4) yes
    C1 C2 H2 . . . 119.00 no
    C3 C2 H2 . . . 119.00 no
    C2 C3 H3 . . . 119.00 no
    C4 C3 H3 . . . 119.00 no
    C6 C5 H5 . . . 120.00 no
    C4 C5 H5 . . . 120.00 no
    C5 C6 H6 . . . 120.00 no
    C7 C6 H6 . . . 119.00 no
    C8 C7 H7 . . . 120.00 no
    C6 C7 H7 . . . 120.00 no
    C7 C8 H8 . . . 120.00 no
    C9 C8 H8 . . . 120.00 no
    C12 C13 H13 . . . 121.00 no
    C14 C13 H13 . . . 121.00 no
    C16 C15 H15 . . . 121.00 no
    C14 C15 H15 . . . 121.00 no
    C17 C18 H18 . . . 119.00 no
    C19 C18 H18 . . . 119.00 no
    C18 C19 H19 . . . 119.00 no
    C20 C19 H19 . . . 119.00 no
    C22 C21 H21 . . . 120.00 no
    C20 C21 H21 . . . 120.00 no
    C21 C22 H22 . . . 120.00 no
    C23 C22 H22 . . . 120.00 no
    C22 C23 H23 . . . 119.00 no
    C24 C23 H23 . . . 119.00 no
    C25 C24 H24 . . . 120.00 no
    C23 C24 H24 . . . 120.00 no
    C28 C29 H29 . . . 121.00 no
    C30 C29 H29 . . . 121.00 no
    C32 C31 H31 . . . 121.00 no
    C30 C31 H31 . . . 121.00 no
    S1A C33 H33A . . . 110.00 no
    S1A C33 H33B . . . 109.00 no
    S1A C33 H33C . . . 109.00 no
    S1B C33 H33D . . . 109.00 no
    S1B C33 H33E . . . 110.00 no
    S1B C33 H33F . . . 109.00 no
    H33A C33 H33B . . . 109.00 no
    H33A C33 H33C . . . 109.00 no
    H33B C33 H33C . . . 110.00 no
    H33D C33 H33E . . . 109.00 no
    H33D C33 H33F . . . 109.00 no
    H33E C33 H33F . . . 109.00 no
    S1A C34 H34A . . . 109.00 no
    S1A C34 H34B . . . 109.00 no
    S1A C34 H34C . . . 109.00 no
    S1B C34 H34D . . . 109.00 no
    S1B C34 H34E . . . 109.00 no
    S1B C34 H34F . . . 109.00 no
    H34A C34 H34B . . . 109.00 no
    H34A C34 H34C . . . 110.00 no
    H34B C34 H34C . . . 110.00 no
    H34D C34 H34E . . . 110.00 no
    H34D C34 H34F . . . 109.00 no
    H34E C34 H34F . . . 110.00 no
loop_
    _geom_torsion_atom_site_label_1
    _geom_torsion_atom_site_label_2
    _geom_torsion_atom_site_label_3
    _geom_torsion_atom_site_label_4
    _geom_torsion_site_symmetry_1
    _geom_torsion_site_symmetry_2
    _geom_torsion_site_symmetry_3
    _geom_torsion_site_symmetry_4
    _geom_torsion
    _geom_torsion_publ_flag
    N2 Cu1 O1 C1 . . . . -24.1(4) no
    N4 Cu1 O1 C1 . . . . 156.5(4) no
    N2 Cu1 O2 C17 . . . . -159.5(4) no
    N4 Cu1 O2 C17 . . . . 20.0(4) no
    O1 Cu1 N2 N1 . . . . 18.6(5) no
    O1 Cu1 N2 C11 . . . . -164.4(4) no
    O2 Cu1 N2 N1 . . . . -160.4(5) no
    O2 Cu1 N2 C11 . . . . 16.7(4) no
    O1 Cu1 N4 N3 . . . . 164.0(5) no
    O1 Cu1 N4 C27 . . . . -16.5(4) no
    O2 Cu1 N4 N3 . . . . -17.1(5) no
    O2 Cu1 N4 C27 . . . . 162.4(4) no
    Cu1 O1 C1 C2 . . . . -163.7(4) no
    Cu1 O1 C1 C10 . . . . 18.8(7) no
    Cu1 O2 C17 C18 . . . . 168.1(4) no
    Cu1 O2 C17 C26 . . . . -12.9(7) no
    C10 N1 N2 Cu1 . . . . -6.0(8) no
    C10 N1 N2 C11 . . . . 176.8(5) no
    N2 N1 C10 C1 . . . . -8.9(8) no
    N2 N1 C10 C9 . . . . 174.0(5) no
    Cu1 N2 C11 C12 . . . . -118.7(5) no
    Cu1 N2 C11 C16 . . . . 62.1(6) no
    N1 N2 C11 C12 . . . . 58.8(6) no
    N1 N2 C11 C16 . . . . -120.4(5) no
    C26 N3 N4 Cu1 . . . . 5.4(8) no
    C26 N3 N4 C27 . . . . -174.2(5) no
    N4 N3 C26 C17 . . . . 10.4(8) no
    N4 N3 C26 C25 . . . . -176.5(5) no
    Cu1 N4 C27 C28 . . . . 113.6(5) no
    Cu1 N4 C27 C32 . . . . -66.5(6) no
    N3 N4 C27 C28 . . . . -66.8(6) no
    N3 N4 C27 C32 . . . . 113.2(5) no
    O1 C1 C2 C3 . . . . -178.9(5) no
    C10 C1 C2 C3 . . . . -1.3(8) no
    O1 C1 C10 N1 . . . . 2.7(8) no
    O1 C1 C10 C9 . . . . 179.7(5) no
    C2 C1 C10 N1 . . . . -174.8(5) no
    C2 C1 C10 C9 . . . . 2.2(7) no
    C1 C2 C3 C4 . . . . 0.0(9) no
    C2 C3 C4 C5 . . . . -178.0(6) no
    C2 C3 C4 C9 . . . . 0.4(10) no
    C3 C4 C5 C6 . . . . 179.2(7) no
    C9 C4 C5 C6 . . . . 0.8(11) no
    C3 C4 C9 C8 . . . . -178.6(6) no
    C3 C4 C9 C10 . . . . 0.6(8) no
    C5 C4 C9 C8 . . . . -0.3(9) no
    C5 C4 C9 C10 . . . . 179.0(6) no
    C4 C5 C6 C7 . . . . -0.9(12) no
    C5 C6 C7 C8 . . . . 0.5(12) no
    C6 C7 C8 C9 . . . . 0.0(11) no
    C7 C8 C9 C4 . . . . -0.1(9) no
    C7 C8 C9 C10 . . . . -179.3(6) no
    C4 C9 C10 N1 . . . . 175.3(5) no
    C4 C9 C10 C1 . . . . -1.9(8) no
    C8 C9 C10 N1 . . . . -5.5(8) no
    C8 C9 C10 C1 . . . . 177.3(5) no
    N2 C11 C12 Br1 . . . . 0.7(7) no
    N2 C11 C12 C13 . . . . -179.7(5) no
    C16 C11 C12 Br1 . . . . 179.9(4) no
    C16 C11 C12 C13 . . . . -0.5(7) no
    N2 C11 C16 Br3 . . . . 2.4(6) no
    N2 C11 C16 C15 . . . . 179.2(5) no
    C12 C11 C16 Br3 . . . . -176.9(4) no
    C12 C11 C16 C15 . . . . 0.0(8) no
    Br1 C12 C13 C14 . . . . -179.6(4) no
    C11 C12 C13 C14 . . . . 0.8(8) no
    C12 C13 C14 Br2 . . . . 177.8(4) no
    C12 C13 C14 C15 . . . . -0.5(8) no
    Br2 C14 C15 C16 . . . . -178.3(4) no
    C13 C14 C15 C16 . . . . 0.0(8) no
    C14 C15 C16 Br3 . . . . 177.2(4) no
    C14 C15 C16 C11 . . . . 0.3(8) no
    O2 C17 C18 C19 . . . . 178.7(5) no
    C26 C17 C18 C19 . . . . -0.4(8) no
    O2 C17 C26 N3 . . . . -6.8(8) no
    O2 C17 C26 C25 . . . . -179.5(5) no
    C18 C17 C26 N3 . . . . 172.2(5) no
    C18 C17 C26 C25 . . . . -0.5(7) no
    C17 C18 C19 C20 . . . . 1.3(10) no
    C18 C19 C20 C21 . . . . 179.6(6) no
    C18 C19 C20 C25 . . . . -1.2(9) no
    C19 C20 C21 C22 . . . . 180.0(7) no
    C25 C20 C21 C22 . . . . 0.9(11) no
    C19 C20 C25 C24 . . . . -179.8(6) no
    C19 C20 C25 C26 . . . . 0.4(8) no
    C21 C20 C25 C24 . . . . -0.7(9) no
    C21 C20 C25 C26 . . . . 179.5(6) no
    C20 C21 C22 C23 . . . . -0.5(11) no
    C21 C22 C23 C24 . . . . 0.0(11) no
    C22 C23 C24 C25 . . . . 0.2(10) no
    C23 C24 C25 C20 . . . . 0.1(9) no
    C23 C24 C25 C26 . . . . 180.0(6) no
    C20 C25 C26 N3 . . . . -172.9(5) no
    C20 C25 C26 C17 . . . . 0.5(8) no
    C24 C25 C26 N3 . . . . 7.3(8) no
    C24 C25 C26 C17 . . . . -179.4(5) no
    N4 C27 C28 Br4 . . . . -3.5(7) no
    N4 C27 C28 C29 . . . . 178.5(5) no
    C32 C27 C28 Br4 . . . . 176.5(4) no
    C32 C27 C28 C29 . . . . -1.4(8) no
    N4 C27 C32 Br6 . . . . 0.5(7) no
    N4 C27 C32 C31 . . . . -178.2(5) no
    C28 C27 C32 Br6 . . . . -179.6(4) no
    C28 C27 C32 C31 . . . . 1.7(8) no
    Br4 C28 C29 C30 . . . . -177.9(4) no
    C27 C28 C29 C30 . . . . 0.1(8) no
    C28 C29 C30 Br5 . . . . -176.3(4) no
    C28 C29 C30 C31 . . . . 1.1(8) no
    Br5 C30 C31 C32 . . . . 176.6(4) no
    C29 C30 C31 C32 . . . . -0.8(8) no
    C30 C31 C32 Br6 . . . . -179.4(4) no
    C30 C31 C32 C27 . . . . -0.7(8) no
loop_
    _geom_hbond_atom_site_label_D
    _geom_hbond_atom_site_label_H
    _geom_hbond_atom_site_label_A
    _geom_hbond_site_symmetry_A
    _geom_hbond_distance_DH
    _geom_hbond_distance_HA
    _geom_hbond_distance_DA
    _geom_hbond_angle_DHA
    _geom_hbond_publ_flag
    C3 H3 O3 . 0.95 2.32 3.257(12) 169 yes
    C23 H23 O3 4_455 0.95 2.60 3.453(12) 150 yes
_shelx_res_file
;
TITL shelxt_a.res in P2(1)/n
    shelxt_a.res
    created by SHELXL-2018/3 at 23:11:19 on 04-May-2019
CELL 0.71073 8.9922 16.4607 24.835 90 92.491 90
ZERR 4 0.0014 0.0026 0.0038 0 0.006 0
LATT 1
SYMM 0.5-X,0.5+Y,0.5-Z
SFAC C H Br Cu N O S
UNIT 136 88 24 4 16 12 4
RIGU C10 C9 C8 C7 C6 C5 C4 C3 C2 C1
RIGU C26 C17 C18 C19 C20 C21 C22 C23 C24 C25
EADP C33 C34
L.S. 20
PLAN  20
TEMP -123
BOND
LIST 4
fmap 2
acta
MERG 2
SHEL 50 0.82
OMIT 0 0 2
OMIT -1 3 3
OMIT 1 5 1
OMIT 1 4 1
OMIT 1 3 6
OMIT 0 2 0
OMIT -1 0 1
OMIT 0 1 2
OMIT 0 1 2
OMIT 1 0 1
OMIT -1 1 0
OMIT 0 1 3
OMIT 0 2 1
OMIT 1 3 5
OMIT -3 2 2
OMIT -2 3 5
OMIT 1 3 4
OMIT 0 5 2
OMIT 0 5 2
OMIT -1 1 2
OMIT -1 2 1
OMIT 1 0 9
OMIT 1 1 0
OMIT 3 1 1
OMIT -2 4 3
REM <olex2.extras>
REM <HklSrc "%./shelxt_a.hkl">
REM </olex2.extras>
WGHT    0.034700
FVAR       0.23640
BR6   3    0.112544    0.498324    0.680815    11.00000    0.06200    0.03808 =
         0.06742    0.00440    0.01148   -0.00644
Br3  3    0.753907    0.357431    0.794677    11.00000    0.06279    0.04000 =
         0.07148    0.01434   -0.00599   -0.00950
CU1   4    0.437831    0.427424    0.735789    11.00000    0.03352    0.04436 =
         0.04184   -0.00439    0.00620   -0.00749
BR2   3    1.090660    0.633316    0.849942    11.00000    0.05384    0.06421 =
         0.06712   -0.01265   -0.01285   -0.01175
BR1   3    0.689821    0.648757    0.671620    11.00000    0.08809    0.04113 =
         0.05919    0.00834   -0.01690    0.00214
BR5   3   -0.216581    0.222469    0.618305    11.00000    0.05871    0.05988 =
         0.07922    0.00070   -0.02543   -0.01399
BR4   3    0.219479    0.197700    0.786354    11.00000    0.07253    0.05576 =
         0.07421    0.01338   -0.02199    0.00485
O2    6    0.464149    0.494137    0.797521    11.00000    0.04148    0.05353 =
         0.04806   -0.00816    0.00592   -0.01726
O1    6    0.404135    0.361439    0.674600    11.00000    0.04757    0.05535 =
         0.04888   -0.01285    0.01454   -0.01475
N3    5    0.208690    0.388313    0.813325    11.00000    0.03449    0.03922 =
         0.03995    0.00254    0.00500    0.00330
N4    5    0.253049    0.384884    0.765046    11.00000    0.03375    0.04342 =
         0.04137   -0.00367    0.00599   -0.00917
N1    5    0.659969    0.462920    0.654936    11.00000    0.03505    0.04076 =
         0.03347    0.00392    0.00208    0.00236
PART 1
S1A   7    0.072213    0.209084    0.445983    10.70000    0.12895    0.09447 =
         0.19965    0.00377   -0.05516   -0.01379
PART 0
N2    5    0.622773    0.466562    0.704330    11.00000    0.03322    0.03837 =
         0.03710    0.00028   -0.00144   -0.00350
C11   1    0.730041    0.507670    0.738238    11.00000    0.03690    0.02947 =
         0.03568   -0.00121    0.00814   -0.00039
C27   1    0.146903    0.344102    0.729861    11.00000    0.02520    0.03471 =
         0.03701   -0.00413    0.00516   -0.00094
C15   1    0.904042    0.504041    0.815690    11.00000    0.03221    0.04347 =
         0.04503    0.00504    0.00119   -0.00088
AFIX  43
H15   2    0.949361    0.475319    0.845249    11.00000   -1.20000
AFIX   0
C16   1    0.798809    0.467920    0.782092    11.00000    0.03477    0.03000 =
         0.04415    0.00444    0.00666    0.00041
C17   1    0.403817    0.483986    0.843308    11.00000    0.03364    0.04536 =
         0.04031   -0.00186    0.00373    0.00202
C32   1    0.072034    0.385668    0.689559    11.00000    0.03507    0.03318 =
         0.04347   -0.00092    0.01204   -0.00645
C10   1    0.578868    0.423688    0.616654    11.00000    0.03555    0.03689 =
         0.03716   -0.00194    0.00116    0.00449
C31   1   -0.033420    0.351401    0.655478    11.00000    0.03622    0.04084 =
         0.04889    0.00603    0.00202    0.00489
AFIX  43
H31   2   -0.084205    0.382277    0.628089    11.00000   -1.20000
AFIX   0
C1    1    0.454957    0.372892    0.627712    11.00000    0.03637    0.03786 =
         0.04739   -0.00044   -0.00516    0.00849
C26   1    0.284311    0.430058    0.852621    11.00000    0.03418    0.04162 =
         0.03982    0.00108   -0.00025    0.00243
C12   1    0.773661    0.587998    0.729632    11.00000    0.03457    0.03858 =
         0.04261   -0.00144    0.00468    0.00185
C25   1    0.223469    0.423693    0.905699    11.00000    0.03850    0.05035 =
         0.03395    0.00879    0.00218    0.00861
C14   1    0.941735    0.582851    0.805274    11.00000    0.03037    0.04316 =
         0.04655   -0.01095    0.00216   -0.00358
C9    1    0.627647    0.432059    0.562465    11.00000    0.04443    0.04304 =
         0.04162    0.00000    0.00514    0.01398
C29   1    0.009418    0.223954    0.701055    11.00000    0.04066    0.03378 =
         0.05893    0.00461   -0.00289   -0.00516
AFIX  43
H29   2   -0.011562    0.167719    0.704772    11.00000   -1.20000
AFIX   0
C30   1   -0.063101    0.269559    0.662610    11.00000    0.03092    0.04285 =
         0.05021   -0.00121   -0.00339   -0.00502
C13   1    0.878139    0.625718    0.763000    11.00000    0.03956    0.03386 =
         0.04703    0.00147    0.00501   -0.00168
AFIX  43
H13   2    0.905759    0.680537    0.756859    11.00000   -1.20000
AFIX   0
C24   1    0.106871    0.370712    0.916444    11.00000    0.05073    0.06489 =
         0.04369    0.01099    0.00581   -0.00219
AFIX  43
H24   2    0.064648    0.337366    0.888550    11.00000   -1.20000
AFIX   0
C28   1    0.114847    0.261967    0.734651    11.00000    0.03996    0.04326 =
         0.03889    0.00094    0.00217    0.00030
C2    1    0.386068    0.329072    0.583326    11.00000    0.05032    0.04027 =
         0.05451   -0.00857   -0.01224    0.00136
AFIX  43
H2    2    0.304782    0.294046    0.589772    11.00000   -1.20000
AFIX   0
C18   1    0.459375    0.531335    0.888053    11.00000    0.04425    0.06097 =
         0.05015   -0.00562   -0.00462   -0.01935
AFIX  43
H18   2    0.539629    0.567712    0.883057    11.00000   -1.20000
AFIX   0
C4    1    0.554620    0.387939    0.521234    11.00000    0.05429    0.05346 =
         0.04837   -0.00494   -0.00593    0.02242
C21   1    0.225794    0.467357    0.999721    11.00000    0.06101    0.10572 =
         0.03813   -0.00009   -0.00082    0.01016
AFIX  43
H21   2    0.266011    0.500686    1.027988    11.00000   -1.20000
AFIX   0
C3    1    0.432794    0.336065    0.533285    11.00000    0.06815    0.05507 =
         0.04855   -0.01448   -0.01318    0.01058
AFIX  43
H3    2    0.384131    0.305954    0.505041    11.00000   -1.20000
AFIX   0
C8    1    0.746021    0.484380    0.549186    11.00000    0.05372    0.05908 =
         0.04849    0.01512    0.00672    0.00968
AFIX  43
H8    2    0.796920    0.515016    0.576669    11.00000   -1.20000
AFIX   0
C22   1    0.113199    0.415496    1.009151    11.00000    0.06629    0.11848 =
         0.04476    0.01198    0.01220    0.01648
AFIX  43
H22   2    0.074692    0.412028    1.044097    11.00000   -1.20000
AFIX   0
C20   1    0.283521    0.471927    0.947839    11.00000    0.04408    0.07466 =
         0.03708    0.00345   -0.00359    0.00969
C6    1    0.712984    0.446120    0.456093    11.00000    0.09286    0.10468 =
         0.04320    0.01520    0.02064    0.02731
AFIX  43
H6    2    0.743066    0.450797    0.420025    11.00000   -1.20000
AFIX   0
C19   1    0.401758    0.526048    0.936932    11.00000    0.05312    0.07985 =
         0.04022   -0.01425   -0.00671    0.00031
AFIX  43
H19   2    0.441347    0.559611    0.965183    11.00000   -1.20000
AFIX   0
C23   1    0.053547    0.366928    0.967258    11.00000    0.06020    0.08849 =
         0.06324    0.02075    0.01779   -0.00119
AFIX  43
H23   2   -0.025482    0.330620    0.974193    11.00000   -1.20000
AFIX   0
C7    1    0.787300    0.490903    0.496750    11.00000    0.06553    0.09378 =
         0.05859    0.02735    0.01790    0.01366
AFIX  43
H7    2    0.866674    0.525998    0.488112    11.00000   -1.20000
AFIX   0
C5    1    0.600765    0.397028    0.467062    11.00000    0.08749    0.08584 =
         0.04459   -0.00027   -0.00467    0.02314
AFIX  43
H5    2    0.550765    0.367729    0.438725    11.00000   -1.20000
AFIX   0
PART 2
S1B   7    0.086915    0.286693    0.448868    10.30000    0.08770    0.13534 =
         0.09427   -0.02666    0.00867   -0.03543
PART 0
O3    6    0.224545    0.238268    0.444524    11.00000    0.12890    0.24238 =
         0.21028   -0.08236   -0.07788    0.05265
C33   1   -0.028441    0.258886    0.398404    11.00000    0.13807    0.35980 =
         0.10112    0.04036   -0.00567   -0.01575
PART 2
AFIX 137
H33D  2    0.006722    0.208096    0.382769    10.30000   -1.50000
H33E  2   -0.032071    0.301414    0.370763    10.30000   -1.50000
H33F  2   -0.128231    0.250696    0.411822    10.30000   -1.50000
AFIX   3
PART 0
PART 1
H33A  2   -0.121042    0.229256    0.389914    10.70000   -1.50000
H33B  2    0.029089    0.263256    0.365914    10.70000   -1.50000
H33C  2   -0.051931    0.313406    0.411414    10.70000   -1.50000
AFIX   0
PART 0
C34   1   -0.004344    0.254429    0.498753    11.00000    0.13807    0.35980 =
         0.10112    0.04036   -0.00567   -0.01575
PART 1
AFIX   3
H34A  2   -0.112774    0.248199    0.495743    10.70000   -1.50000
H34B  2    0.021086    0.312319    0.499013    10.70000   -1.50000
H34C  2    0.034086    0.229179    0.532283    10.70000   -1.50000
AFIX   3
PART 0
PART 2
H34D  2   -0.100024    0.232109    0.485393    10.30000   -1.50000
H34E  2    0.053126    0.211959    0.517883    10.30000   -1.50000
H34F  2   -0.021854    0.299559    0.523423    10.30000   -1.50000
AFIX   0
HKLF 4
REM  shelxt_a.res in P2(1)/n
REM wR2 = 0.0985, GooF = S = 0.924, Restrained GooF = 0.915 for all data
REM R1 = 0.0442 for 3962 Fo > 4sig(Fo) and 0.1033 for all 6872 data
REM 446 parameters refined using 150 restraints
END
WGHT      0.0343      0.0000
REM Highest difference peak  0.680,  deepest hole -0.497,  1-sigma level  0.092
Q1    1  -0.1444  0.2249  0.5917  11.00000  0.05    0.68
Q2    1   0.6158  0.6275  0.6864  11.00000  0.05    0.42
Q3    1   0.1735  0.1863  0.4896  11.00000  0.05    0.41
Q4    1   0.7540  0.3932  0.8301  11.00000  0.05    0.41
Q5    1   0.0613  0.1969  0.4926  11.00000  0.05    0.40
Q6    1   0.9815  0.4996  0.8089  11.00000  0.05    0.39
Q7    1   0.1472  0.4763  0.6567  11.00000  0.05    0.37
Q8    1   1.0086  0.6639  0.8480  11.00000  0.05    0.36
Q9    1   0.2803  0.2421  0.8198  11.00000  0.05    0.35
Q10   1   0.7836  0.3412  0.8010  11.00000  0.05    0.35
Q11   1  -0.0905  0.2588  0.7497  11.00000  0.05    0.35
Q12   1   0.2222  0.5786  1.0116  11.00000  0.05    0.34
Q13   1   0.0497  0.3614  0.7224  11.00000  0.05    0.34
Q14   1   0.6760  0.3776  0.8149  11.00000  0.05    0.34
Q15   1   0.9486  0.5199  0.6025  11.00000  0.05    0.33
Q16   1   0.0144  0.3059  0.6498  11.00000  0.05    0.33
Q17   1   1.1200  0.6370  0.8632  11.00000  0.05    0.32
Q18   1   0.1632  0.3608  0.7038  11.00000  0.05    0.32
Q19   1  -0.0999  0.1408  0.6591  11.00000  0.05    0.32
Q20   1   0.0806  0.4215  0.6808  11.00000  0.05    0.32
;
