# Supplementary material for: Crystal structure, characterization and Hirshfeld analysis of bis­{(E)-1-[(2,4,6-tri­bromo­phen­yl)diazen­yl]naphthalen-2-olato}copper(II) dimethyl sulfoxide monosolvate
Source: Acta Crystallogr E Crystallogr Commun. 2020 Feb 18;76(Pt 3):382–6. doi: 10.1107/S2056989020001863 (PMC7057387; doi:10.1107/S2056989020001863)
Supplement: Supplementary file 2 [file e-76-00382-Isup2.hkl]

#
# h,k,l, Fc-squared, Fo-squared, sigma(Fo-squared), status flag
#
data_I
_shelx_title ' shelxt_a.res in P2(1)/n'
_shelx_refln_list_code          4
_shelx_F_calc_maximum      422.03
_exptl_crystal_F_000      2132.00
_reflns_d_resolution_high  0.8200

loop_
 _space_group_symop_operation_xyz
 'x, y, z'
 '-x+1/2, y+1/2, -z+1/2'
 '-x, -y, -z'
 'x-1/2, -y-1/2, z-1/2'

_cell_length_a     8.9922
_cell_length_b    16.4607
_cell_length_c    24.8350
_cell_angle_alpha  90.000
_cell_angle_beta   92.491
_cell_angle_gamma  90.000

_shelx_F_squared_multiplier     1.000

loop_
 _refln_index_h
 _refln_index_k
 _refln_index_l
 _refln_F_squared_calc
 _refln_F_squared_meas
 _refln_F_squared_sigma
 _refln_observed_status
   4   0   0       5973.20       5731.16       282.73 o
   6   0   0      74144.12      75855.54      2584.28 o
   8   0   0         48.44        171.07       229.94 o
  10   0   0        211.21        247.48       219.03 o
   3   1   0       1052.40        457.20       183.24 o
   4   1   0         95.83        120.25        59.77 o
   5   1   0      13520.04      13516.39       374.17 o
   6   1   0       3548.18       3610.52       160.51 o
   7   1   0       1790.35       1721.42       123.83 o
   8   1   0        791.43        892.92       129.73 o
   9   1   0       2414.64       2580.88       188.61 o
  10   1   0        248.31        288.99       221.17 o
   3   2   0       2520.84       2691.47       161.05 o
   4   2   0      29473.51      26825.93       671.21 o
   5   2   0       1411.57       1353.88        98.78 o
   6   2   0        918.84       1029.63       113.09 o
   7   2   0       7771.71       7876.67       315.47 o
   8   2   0         58.76        -97.52       271.81 o
   9   2   0        348.19        280.94       169.28 o
  10   2   0         38.84         62.99       145.84 o
   1   3   0         66.64         30.24        37.40 o
   2   3   0        269.40         49.21        37.22 o
   3   3   0      30012.35      32454.91       870.55 o
   4   3   0       7435.78       7174.33       219.56 o
   5   3   0      11474.05      11836.66       332.47 o
   6   3   0        412.41        412.46        86.79 o
   7   3   0        498.44        544.88        94.12 o
   8   3   0          5.51         57.08       108.08 o
   9   3   0       1250.36       1165.81       157.11 o
  10   3   0        589.22        596.77       159.80 o
   2   4   0        403.01        131.88       120.96 o
   3   4   0        393.77        583.89        72.83 o
   4   4   0         49.52         13.06        62.99 o
   5   4   0      24578.86      25939.63       676.58 o
   6   4   0       2282.36       2295.83       128.30 o
   7   4   0        315.90        241.39        96.27 o
   8   4   0       1162.57       1215.20       133.13 o
   9   4   0         16.50        -69.61       328.00 o
  10   4   0        503.89        243.00       176.26 o
   1   5   0        106.48         40.80        44.74 o
   2   5   0      22815.64      22258.26       777.86 o
   3   5   0       4625.55       4800.48       258.39 o
   4   5   0        175.61         45.99        65.49 o
   5   5   0      16738.28      17013.28       465.61 o
   6   5   0       1919.50       2189.54       145.84 o
   7   5   0       3157.06       3482.21       164.45 o
   8   5   0        114.76         67.82       117.39 o
   9   5   0       1663.60       1531.57       243.00 o
  10   5   0          2.07        -18.79       405.84 o
   1   6   0        675.32        662.44       175.54 o
   2   6   0      10821.48      10991.16       390.45 o
   3   6   0        235.06        190.57        77.48 o
   4   6   0       2934.54       2984.04       154.78 o
   5   6   0       4459.99       4061.63       235.67 o
   6   6   0         10.31        -89.47       275.39 o
   7   6   0       3205.74       3247.08       258.93 o
   8   6   0       2104.17       2279.36       178.23 o
   9   6   0         66.74        262.33       230.84 o
  10   6   0        503.74        477.42       193.97 o
   1   7   0      45649.47      44063.79      1133.78 o
   2   7   0        352.32        362.89        87.14 o
   3   7   0       2877.04       3240.82       235.67 o
   4   7   0        111.83         25.41        96.63 o
   5   7   0       5060.33       5380.43       266.98 o
   6   7   0         15.99        106.83       112.02 o
   7   7   0       5791.49       6052.54       401.01 o
   8   7   0         12.12       -220.28       338.02 o
   9   7   0       1269.98       1269.77       220.46 o
  10   7   0         68.69        227.61       191.83 o
   0   8   0      47611.98      52420.20      1364.25 o
   1   8   0       5734.80       5242.83       187.53 o
   2   8   0         26.94        -39.19       205.43 o
   3   8   0       2066.66       2059.62       150.67 o
   4   8   0       3322.70       3621.25       166.06 o
   5   8   0       8825.67       8306.49       334.62 o
   6   8   0       3609.30       3901.65       201.13 o
   7   8   0        907.18        941.95       167.67 o
   8   8   0       3355.85       3495.99       258.39 o
   9   8   0         76.11        231.55       202.74 o
  10   8   0        350.31        425.88       288.99 o
   1   9   0      13035.06      12719.39       362.36 o
   2   9   0       7548.34       7366.87       250.34 o
   3   9   0       3022.41       2879.72       215.80 o
   4   9   0       3189.77       3156.72       170.35 o
   5   9   0      14267.68      14223.22       439.48 o
   6   9   0       2797.08       2968.47       226.00 o
   7   9   0         35.07       -131.52       462.92 o
   8   9   0       3235.27       2879.54       236.56 o
   9   9   0         18.28       -100.74       463.82 o
   0  10   0        187.79        232.45       128.84 o
   1  10   0        115.56        249.98        86.43 o
   2  10   0       1075.40        876.10       101.10 o
   3  10   0       9535.13       9313.58       371.66 o
   4  10   0        913.60       1028.56       130.09 o
   5  10   0       2971.32       3168.71       173.22 o
   6  10   0        103.22          8.59       269.31 o
   7  10   0          7.24         75.69       166.60 o
   8  10   0        141.22        438.59       199.88 o
   9  10   0         11.28       -212.23       435.37 o
   1  11   0        108.48         97.88       110.59 o
   2  11   0       7954.48       8130.77       278.26 o
   3  11   0       5271.01       5204.17       320.49 o
   4  11   0        155.51         87.32       117.56 o
   5  11   0       1467.81       1339.02       159.80 o
   6  11   0       3247.18       3590.47       265.19 o
   7  11   0        118.56         39.55       255.35 o
   8  11   0         95.96       -199.70       509.63 o
   9  11   0        412.64        242.11       234.95 o
   0  12   0        132.39         20.76       141.90 o
   1  12   0       3998.47       3969.47       211.87 o
   2  12   0       4153.74       3960.71       261.08 o
   3  12   0        274.91        223.32       120.07 o
   4  12   0       2159.00       2233.91       209.54 o
   5  12   0        186.97        228.69       142.44 o
   6  12   0          4.30        -59.95       383.65 o
   7  12   0       1381.10       1317.91       231.01 o
   8  12   0          2.75         13.24       210.26 o
   1  13   0          1.36        -35.43       268.06 o
   2  13   0       4063.62       4192.08       190.93 o
   3  13   0        179.16         55.11       129.73 o
   4  13   0         69.32         34.71       137.96 o
   5  13   0       1479.29       1357.63       177.69 o
   6  13   0        101.39         26.13       179.30 o
   7  13   0        733.10        458.99       202.03 o
   8  13   0        357.07        256.78       223.14 o
   0  14   0      50731.04      52245.20      2013.46 o
   1  14   0      10032.71      10130.09       422.30 o
   2  14   0       1311.58       1107.65       144.76 o
   3  14   0        818.48        727.94       193.08 o
   4  14   0        154.68        168.03       151.39 o
   5  14   0        211.78        484.40       166.06 o
   6  14   0       3450.24       3451.61       332.65 o
   7  14   0        180.20       -128.84       431.61 o
   1  15   0        583.15        487.08       180.19 o
   2  15   0       2247.83       2337.70       163.91 o
   3  15   0        170.74        214.37       165.52 o
   4  15   0       1234.08       1358.53       182.16 o
   5  15   0       2727.54       2513.96       324.06 o
   6  15   0       3093.60       3052.04       356.63 o
   7  15   0        595.85        662.26       221.53 o
   0  16   0        364.74       -114.34       374.53 o
   1  16   0       1296.60       1206.43       283.44 o
   2  16   0       2213.31       2409.46       191.29 o
   3  16   0       2739.06       2642.62       235.49 o
   4  16   0       2319.18       2655.68       217.95 o
   5  16   0       1072.90       1079.02       192.00 o
   6  16   0       1167.87       1128.77       233.52 o
   1  17   0       1249.27       1100.49       181.45 o
   2  17   0         60.46        243.54       178.76 o
   3  17   0       1902.13       1512.96       190.39 o
   4  17   0       2548.42       2425.74       257.50 o
   5  17   0        187.32        307.96       190.75 o
   0  18   0        665.70       1454.44       295.08 o
   1  18   0        232.79          6.98       363.79 o
   2  18   0        726.99        914.22       191.47 o
   3  18   0         74.13       -148.16       674.25 o
   4  18   0        918.56        571.18       280.04 o
   1  19   0        243.17        -86.43       433.93 o
   2  19   0          1.37         -1.61       765.69 o
   3  19   0          6.52        119.53       234.24 o
   0  20   0        395.27        663.52       570.47 o
  -9   0   1        244.76        149.60       178.05 o
  -7   0   1        573.89        489.23       141.36 o
  -5   0   1       9633.63       9782.41       351.26 o
  -3   0   1     178110.08     171157.09      9766.48 o
   5   0   1        365.27        621.47       134.92 o
   7   0   1       1874.88       1393.60       235.67 o
   9   0   1       2222.52       1731.80       361.82 o
 -10   1   1          1.80         -0.18       352.69 o
  -9   1   1       1776.88       2223.89       240.68 o
  -8   1   1        468.98        552.93       121.50 o
  -7   1   1        277.17        310.82        99.31 o
  -6   1   1       6327.63       6298.05       215.98 o
  -5   1   1      45066.44      44818.03      1099.06 o
  -4   1   1      18476.39      19095.81       532.53 o
  -1   1   1         80.14         -7.87        31.31 o
   0   1   1        345.88         -0.89        42.59 o
   1   1   1       3183.14       1152.03       304.74 o
   4   1   1       1812.60       1877.46       108.98 o
   5   1   1      35151.12      35188.61       892.21 o
   6   1   1      19746.52      19526.88       537.90 o
   7   1   1       1918.94       1717.84       139.93 o
   8   1   1        491.12        447.36       102.18 o
   9   1   1        825.77        664.41       140.29 o
  10   1   1        247.10         97.70       167.13 o
 -10   2   1       2206.65       2275.61       193.26 o
  -9   2   1         43.81         50.10       132.60 o
  -8   2   1       2059.22       1889.09       199.88 o
  -7   2   1        231.54        115.78        79.81 o
  -6   2   1       2172.61       2211.72       112.91 o
  -5   2   1         42.47         -5.91       204.17 o
  -4   2   1       3413.67       3349.80       133.31 o
  -2   2   1       2933.00       2477.99       188.96 o
   2   2   1       1892.32       1526.91       100.57 o
   4   2   1       4385.08       4470.69       186.46 o
   5   2   1       9673.23       9010.27       295.43 o
   6   2   1       5458.20       5660.30       222.43 o
   7   2   1        765.22        880.40       110.41 o
   8   2   1         96.49        173.75       122.04 o
   9   2   1         39.63        241.04       137.07 o
  10   2   1       2561.53       2689.86       207.57 o
 -10   3   1       1638.25       1536.04       175.72 o
  -9   3   1         17.53        101.64       156.75 o
  -8   3   1        418.64        447.53       126.33 o
  -7   3   1       6393.60       6276.57       221.89 o
  -6   3   1       9744.23       9271.71       284.34 o
  -5   3   1        139.39        213.48        66.57 o
  -4   3   1        851.67        801.12        67.46 o
  -3   3   1       3315.90       3386.30       149.77 o
   0   3   1       1841.44       1552.32       127.23 o
   2   3   1        319.57        334.44       102.89 o
   3   3   1       1092.35        581.38       178.58 o
   4   3   1        213.31        275.75        69.07 o
   5   3   1       2945.84       2914.97       248.19 o
   6   3   1        163.12         18.25        80.52 o
   7   3   1       6627.04       6382.51       246.22 o
   8   3   1        764.59        680.87       125.08 o
   9   3   1        277.01         37.40       137.43 o
  10   3   1        957.12       1083.49       224.39 o
 -10   4   1        267.55        411.75       190.93 o
  -9   4   1       4027.15       4140.72       226.54 o
  -8   4   1       4894.63       4985.33       334.98 o
  -7   4   1       5375.20       5288.99       310.46 o
  -6   4   1         17.41         -1.43       205.43 o
  -5   4   1       2921.43       3113.41       138.86 o
  -4   4   1        320.57        435.55        67.82 o
  -3   4   1      20445.87      20822.42       560.09 o
   2   4   1       1502.43        941.59       441.27 o
   3   4   1         88.23        -10.74       160.69 o
   4   4   1       3469.13       3379.14       148.16 o
   5   4   1         12.65         37.58        89.83 o
   6   4   1       2626.47       2236.24       175.54 o
   7   4   1       2421.07       2618.82       156.22 o
   8   4   1        998.97        888.81       177.15 o
   9   4   1        120.99        -59.41       336.05 o
  10   4   1         26.78        140.65       208.29 o
 -10   5   1         80.88        108.62       178.23 o
  -9   5   1        487.15        302.77       142.08 o
  -8   5   1       1207.83       1276.75       147.81 o
  -7   5   1        327.83        270.74       111.30 o
  -6   5   1       2798.61       2660.87       174.11 o
  -5   5   1       1024.91        960.02        85.18 o
  -4   5   1         35.26        -40.08       192.90 o
  -3   5   1         24.67         86.61        64.78 o
  -2   5   1       1257.33        754.78       232.45 o
   0   5   1        282.28        167.31        48.14 o
   2   5   1       5951.03       6167.96       233.52 o
   3   5   1       8100.07       7588.40       247.83 o
   4   5   1       7106.81       6113.02       238.35 o
   5   5   1       8759.89       9181.34       308.85 o
   6   5   1        254.89        134.39       104.68 o
   7   5   1       1270.82       1356.02       153.89 o
   8   5   1        116.34        -39.73       307.06 o
   9   5   1       2250.99       2240.71       187.53 o
  10   5   1         10.47        207.57       198.27 o
 -10   6   1          2.70         56.55       180.37 o
  -9   6   1          2.31         65.67       167.31 o
  -8   6   1        856.91        678.37       138.86 o
  -7   6   1        312.75        166.77       116.85 o
  -6   6   1         71.23        158.90        83.03 o
  -5   6   1      11242.50      10806.85       323.35 o
  -4   6   1       6812.64       6769.20       259.82 o
  -3   6   1      11443.54      11762.76       335.52 o
  -2   6   1      23058.64      22482.47       584.43 o
  -1   6   1        225.57        130.09        57.44 o
   0   6   1       4367.19       4514.35       166.95 o
   1   6   1       1287.54       1320.77       195.58 o
   2   6   1      37898.16      39730.70      1016.03 o
   3   6   1       6839.72       7207.61       243.36 o
   4   6   1      90777.11      92072.00      2530.78 o
   5   6   1          4.35         26.66        88.04 o
   6   6   1       5521.74       4997.14       265.19 o
   7   6   1       4408.76       4724.07       229.58 o
   8   6   1       1739.11       1784.05       165.52 o
   9   6   1          0.42       -166.95       570.11 o
  10   6   1        979.79       1222.17       215.80 o
 -10   7   1        172.56         58.87       190.22 o
  -9   7   1         53.25        249.80       193.97 o
  -8   7   1        884.54        975.06       176.62 o
  -7   7   1        791.15        668.71       227.44 o
  -6   7   1       2093.52       2257.89       161.76 o
  -5   7   1        459.70        441.81        88.40 o
  -4   7   1       3418.51       3106.79       183.77 o
  -3   7   1       4102.36       4154.68       203.28 o
  -2   7   1      15084.43      14265.98       385.80 o
  -1   7   1        397.13        422.12        68.89 o
   0   7   1       4865.75       4699.20       170.71 o
   1   7   1        582.46        546.31        72.11 o
   2   7   1      64852.62      66440.14      1686.71 o
   3   7   1        114.41        156.75        82.67 o
   4   7   1        189.17        157.65        85.71 o
   5   7   1       1520.11       1465.00       172.50 o
   6   7   1        398.85        370.77       116.67 o
   7   7   1        245.31        336.41       127.59 o
   8   7   1        453.59        480.46       147.81 o
   9   7   1         18.57        -11.99       776.61 o
  10   7   1        613.08        634.89       238.89 o
 -10   8   1         22.73       -407.27       415.15 o
  -9   8   1          3.09       -241.75       389.38 o
  -8   8   1       1519.99       1935.26       222.60 o
  -7   8   1        543.66        496.21       173.04 o
  -6   8   1        304.59        297.94       128.30 o
  -5   8   1       5485.65       5552.75       338.02 o
  -4   8   1        949.51        793.25       131.70 o
  -3   8   1      26767.99      28173.54       741.18 o
  -2   8   1       6194.34       5938.91       210.44 o
  -1   8   1       5778.76       5689.47       193.97 o
   0   8   1       5728.21       6231.30       209.36 o
   1   8   1       5535.83       5484.76       201.49 o
   2   8   1      22600.04      22678.05       601.60 o
   3   8   1      44384.56      45209.02      1254.38 o
   4   8   1      13156.89      13272.50       436.62 o
   5   8   1       9761.31      10083.39       345.18 o
   6   8   1       2867.03       2649.06       172.86 o
   7   8   1       1456.62       1376.24       205.43 o
   8   8   1       4944.55       5612.16       302.41 o
   9   8   1        416.70        318.87       227.26 o
  10   8   1         80.35        158.72       204.89 o
  -9   9   1        304.16        238.53       214.91 o
  -8   9   1       1410.63       1044.49       339.27 o
  -7   9   1         18.69         -7.87       338.74 o
  -6   9   1          9.29        172.68       130.27 o
  -5   9   1        346.92        346.97       108.44 o
  -4   9   1        201.97        275.93        92.87 o
  -3   9   1         89.08          2.51        86.07 o
  -2   9   1      15481.49      14837.53       425.70 o
  -1   9   1       2135.01       1971.23       167.13 o
   0   9   1       4311.09       4149.85       196.12 o
   1   9   1      11141.14      10763.55       352.34 o
   2   9   1       1954.82       1901.80       129.55 o
   3   9   1        407.54        332.83       111.48 o
   4   9   1       2548.96       2302.27       170.35 o
   5   9   1       1031.84       1204.82       126.33 o
   6   9   1         33.92         -1.07       421.77 o
   7   9   1        269.95        667.10       174.47 o
   8   9   1       2889.68       2967.04       333.91 o
   9   9   1       2034.69       1497.03       243.72 o
  -9  10   1        649.23        497.82       346.07 o
  -8  10   1       2433.85       2508.95       255.89 o
  -7  10   1        844.06       1083.49       235.31 o
  -6  10   1        250.64        333.55       137.07 o
  -5  10   1        132.35        274.50       109.51 o
  -4  10   1        898.84       1000.11       126.87 o
  -3  10   1      19757.94      19260.08       745.83 o
  -2  10   1       8431.74       7810.47       353.23 o
  -1  10   1      60451.66      61532.12      1586.86 o
   0  10   1       2861.83       2914.79       160.15 o
   1  10   1      15133.85      15083.93       570.83 o
   2  10   1        251.97        200.77        97.52 o
   3  10   1       2903.75       2908.53       284.52 o
   4  10   1         98.67         62.99       105.93 o
   5  10   1       1127.70       1260.11       133.13 o
   6  10   1       1014.55        875.21       175.54 o
   7  10   1         57.06        309.39       216.88 o
   8  10   1          7.99       -322.81       396.00 o
   9  10   1        319.25         71.58       217.06 o
  -9  11   1        283.79        247.12       225.29 o
  -8  11   1        645.26       1023.91       223.68 o
  -7  11   1       1700.63       1396.46       293.47 o
  -6  11   1       9602.88       9596.85       453.26 o
  -5  11   1        150.40         82.67       130.63 o
  -4  11   1       1097.39       1133.78       181.81 o
  -3  11   1        402.78        323.89       139.93 o
  -2  11   1       4536.66       4623.86       229.94 o
  -1  11   1       5938.59       6248.66       288.99 o
   0  11   1       9376.76       9009.92       434.11 o
   1  11   1        350.75        454.87       103.97 o
   2  11   1        282.94        421.41       106.83 o
   3  11   1       4520.70       5058.69       284.16 o
   4  11   1        662.93        640.08       153.89 o
   5  11   1         31.85        -99.49       314.58 o
   6  11   1         39.81        144.76       310.11 o
   7  11   1       2960.46       2486.58       398.15 o
   8  11   1          1.52        142.62       235.13 o
   9  11   1          7.12       -383.47       443.06 o
  -8  12   1        529.89        528.60       246.94 o
  -7  12   1        116.14        -93.05       521.26 o
  -6  12   1       2118.23       2179.69       225.82 o
  -5  12   1       2005.12       1985.54       200.06 o
  -4  12   1       1507.19       1543.91       155.68 o
  -3  12   1       2084.74       1667.74       174.11 o
  -2  12   1         10.50         -7.16       254.10 o
  -1  12   1        884.32        865.01       107.72 o
   0  12   1        376.65        395.46       100.74 o
   1  12   1         46.51        128.30       105.04 o
   2  12   1        118.08        135.82       159.44 o
   3  12   1       3425.70       3154.93       188.78 o
   4  12   1       1535.93       1799.44       195.40 o
   5  12   1         21.55        -71.93       345.54 o
   6  12   1       2427.05       2226.40       219.56 o
   7  12   1         52.84         78.20       242.82 o
   8  12   1         41.18        296.87       215.45 o
  -8  13   1        528.01       1364.43       277.72 o
  -7  13   1        162.16         81.78       191.65 o
  -6  13   1         64.02       -115.95       405.12 o
  -5  13   1       1513.05       1812.15       261.79 o
  -4  13   1      14997.73      14845.58      1103.36 o
  -3  13   1       1224.51        742.97       133.49 o
  -2  13   1       4635.63       4759.15       205.96 o
  -1  13   1       1634.07       1625.69       156.93 o
   0  13   1        212.01        187.53       127.59 o
   1  13   1        257.62        180.19       111.66 o
   2  13   1        496.89        444.85       113.27 o
   3  13   1         24.84        100.21       127.76 o
   4  13   1       1492.85       1428.85       164.45 o
   5  13   1       4999.05       5043.48       486.19 o
   6  13   1        228.38        260.90       229.58 o
   7  13   1        103.07        154.07       195.76 o
   8  13   1        404.26        320.49       264.12 o
  -7  14   1          6.92       -171.25       481.53 o
  -6  14   1         56.90         74.98       173.39 o
  -5  14   1        126.31        414.61       228.69 o
  -4  14   1        297.75        403.51       188.61 o
  -3  14   1      13899.06      14676.66       769.63 o
  -2  14   1        608.90        420.69       124.19 o
  -1  14   1       1334.59       1298.94       135.64 o
   0  14   1        687.51        756.57       139.75 o
   1  14   1       1950.78       1876.03       212.76 o
   2  14   1          3.67        -39.19       289.89 o
   3  14   1      17632.47      17785.78       562.59 o
   4  14   1        957.48        917.26       165.70 o
   5  14   1        398.43        265.19       225.65 o
   6  14   1         64.10       -139.40       645.62 o
   7  14   1         33.86         50.10       241.57 o
  -7  15   1         40.14        244.79       227.79 o
  -6  15   1        905.47       1114.27       203.28 o
  -5  15   1       1514.31       1612.98       249.98 o
  -4  15   1        434.07        367.19       239.96 o
  -3  15   1       2437.69       2867.01       226.18 o
  -2  15   1          8.58        -81.60       320.49 o
  -1  15   1         35.51         -4.12       317.26 o
   0  15   1         90.97       -146.37       382.04 o
   1  15   1         39.01        -26.66       304.56 o
   2  15   1        932.15       1000.47       195.23 o
   3  15   1       2258.09       2498.57       257.68 o
   4  15   1         38.26       -112.91       374.53 o
   5  15   1        887.31       1135.92       212.05 o
   6  15   1       1789.91       1929.71       251.23 o
   7  15   1        259.99       -243.18       516.43 o
  -6  16   1         73.38       -147.63       451.29 o
  -5  16   1        151.39        194.15       214.01 o
  -4  16   1        136.05        199.52       166.42 o
  -3  16   1         22.36       -236.02       372.56 o
  -2  16   1        120.99         28.27       143.87 o
  -1  16   1       8059.92       8425.31       465.07 o
   0  16   1          3.65        191.29       128.66 o
   1  16   1      10511.14      10832.98       539.87 o
   2  16   1        214.49        258.39       127.94 o
   3  16   1        356.29        739.21       186.64 o
   4  16   1        842.15        732.23       176.97 o
   5  16   1        446.35        216.70       219.56 o
   6  16   1        611.25        447.00       219.56 o
  -5  17   1         28.99        -19.15       436.80 o
  -4  17   1          4.21        115.24       177.69 o
  -3  17   1         45.25        -16.46       403.87 o
  -2  17   1        706.74        916.72       218.85 o
  -1  17   1       3531.87       3705.00       246.94 o
   0  17   1        104.62        427.49       157.65 o
   1  17   1       1061.36        922.45       381.86 o
   2  17   1         19.39       -104.14       477.42 o
   3  17   1         72.08         78.91       165.52 o
   4  17   1        319.58         56.72       231.37 o
   5  17   1        194.15         26.13       204.53 o
  -4  18   1          0.05        178.23       218.67 o
  -3  18   1        269.21        439.30       179.84 o
  -2  18   1         54.78        -31.67       466.14 o
  -1  18   1       1965.96       1576.12       231.01 o
   0  18   1       1091.15       1096.38       207.21 o
   1  18   1          8.23         -8.59       539.15 o
   2  18   1        172.10        -24.87       442.34 o
   3  18   1        292.17        362.00       178.23 o
   4  18   1          2.40         92.69       203.82 o
  -3  19   1         18.46        442.34       202.03 o
  -2  19   1        607.57        555.62       274.50 o
  -1  19   1         98.67        557.58       541.12 o
   0  19   1        617.80        413.71       667.63 o
   1  19   1       1231.35       1322.02       523.05 o
   2  19   1        995.03       1040.01       676.76 o
   3  19   1        781.01        682.66       248.19 o
   0  20   1         29.99       -350.91      1212.15 o
 -10   0   2        150.91        215.80       215.45 o
  -8   0   2       2886.79       2529.17       226.36 o
  -6   0   2        503.72        499.43       162.84 o
  -4   0   2       6406.09       6329.54       229.94 o
   4   0   2          6.13         36.33       103.07 o
   6   0   2      31873.71      30975.06      1059.70 o
   8   0   2       4453.20       4408.60       267.70 o
  10   0   2        247.07        350.37       213.66 o
 -10   1   2       1021.73       1007.62       171.96 o
  -9   1   2        355.86        248.19       130.81 o
  -8   1   2        295.48        139.93       116.13 o
  -7   1   2       4438.82       4289.24       167.67 o
  -6   1   2       2885.46       3130.41       127.94 o
  -5   1   2       5033.82       4780.26       158.18 o
  -4   1   2      27298.48      28165.85       681.77 o
  -3   1   2       1731.65       1897.86        81.78 o
  -2   1   2       9649.33       9858.82       337.31 o
   1   1   2       1439.08       1514.03       127.05 o
   3   1   2       2972.65       3071.72       186.46 o
   4   1   2        295.84        263.40        80.52 o
   5   1   2       3719.58       4252.74       189.32 o
   6   1   2       1389.36       1128.95       160.51 o
   7   1   2         21.13        181.63        89.65 o
   8   1   2         29.99        -37.76       269.67 o
   9   1   2       2619.21       2612.38       207.75 o
  10   1   2        176.51        159.62       154.25 o
 -10   2   2        639.46        779.47       157.11 o
  -9   2   2        302.30        360.93       135.82 o
  -8   2   2       1452.10       1411.85       164.81 o
  -7   2   2       1718.13       1719.81       108.44 o
  -6   2   2       1801.47       1825.75       130.27 o
  -5   2   2       1150.06       1108.55        78.20 o
  -4   2   2      12260.89      12543.13       340.88 o
  -1   2   2       1942.04       2063.38       213.84 o
   0   2   2       4173.18       2597.34       254.46 o
   1   2   2       3907.56       3335.48       307.42 o
   3   2   2      38309.95      37082.00       974.16 o
   4   2   2       7906.16       8160.30       271.10 o
   5   2   2         97.91        131.88        95.20 o
   6   2   2          7.40        -39.19       226.18 o
   7   2   2       6793.55       7196.16       249.45 o
   8   2   2       6270.89       6527.81       363.25 o
   9   2   2        328.89        242.47       142.44 o
  10   2   2        383.54        421.23       161.94 o
 -10   3   2          4.34        405.84       150.31 o
  -9   3   2       2984.74       3294.15       296.15 o
  -8   3   2         88.91        111.84       116.31 o
  -7   3   2         10.56        -33.46       288.63 o
  -6   3   2       6291.34       5630.41       269.67 o
  -5   3   2      11014.48      11219.13       308.50 o
  -4   3   2      30683.30      31272.29       762.29 o
  -3   3   2      57785.28      57139.27      1582.21 o
  -1   3   2        404.89        350.73        53.32 o
   0   3   2        148.47         27.38        27.20 o
   1   3   2       2569.92       2805.81       166.95 o
   3   3   2       7290.98       7534.90       283.27 o
   4   3   2       5908.02       5925.49       212.05 o
   5   3   2        871.12        865.90       117.56 o
   6   3   2        900.92        742.79       102.89 o
   7   3   2         97.50        168.03        98.24 o
   8   3   2       1070.96        909.56       174.29 o
   9   3   2         91.00         -6.26       334.44 o
  10   3   2        133.68         -2.51       472.94 o
 -10   4   2        308.60        603.75       249.45 o
  -9   4   2        197.66        335.70       135.64 o
  -8   4   2        630.04        371.66       123.47 o
  -7   4   2         57.02         75.87        90.54 o
  -6   4   2      18472.30      18708.40       516.07 o
  -5   4   2      22482.24      22589.48       587.11 o
  -4   4   2      93634.73      96158.67      2369.91 o
  -3   4   2        600.99        615.02        75.51 o
  -2   4   2          4.94         -3.04       127.23 o
   3   4   2        545.20        403.34        78.20 o
   4   4   2       5375.23       5665.67       209.54 o
   5   4   2      17413.33      18202.71       520.01 o
   6   4   2       3798.59       3686.03       193.79 o
   7   4   2        447.98        312.43       102.35 o
   8   4   2         38.80         27.38       117.56 o
   9   4   2        553.03        678.19       151.92 o
  10   4   2        316.95        450.04       210.44 o
 -10   5   2         21.11        302.05       219.38 o
  -9   5   2         29.70         37.04       135.82 o
  -8   5   2         14.60        270.92       122.40 o
  -7   5   2       4083.46       4105.29       300.98 o
  -6   5   2        141.53        207.04        86.79 o
  -5   5   2       7562.93       7108.66       301.34 o
  -4   5   2        341.64        362.00        83.92 o
  -3   5   2        846.58        751.91        84.28 o
  -2   5   2      31456.90      32077.88       817.05 o
   1   5   2      62661.77      63414.05      1598.85 o
   2   5   2      26116.48      28058.67       706.46 o
   3   5   2         22.13         17.89        74.08 o
   4   5   2      18613.52      17098.46       464.35 o
   5   5   2       9111.04       8980.57       353.77 o
   6   5   2       1529.51       1503.47       161.05 o
   7   5   2       1360.05       1410.24       136.35 o
   8   5   2         81.65         -8.59       317.44 o
   9   5   2       1933.30       1946.35       192.36 o
  10   5   2        660.97        644.91       197.73 o
 -10   6   2          2.03       -131.52       393.67 o
  -9   6   2          1.19       -106.47       352.16 o
  -8   6   2       5006.02       5238.71       398.68 o
  -7   6   2         19.21        -56.19       318.52 o
  -6   6   2        109.89          1.79        93.59 o
  -5   6   2       1672.54       1550.53       149.24 o
  -4   6   2       2125.62       2058.91       115.24 o
  -3   6   2      18318.92      18415.29       488.87 o
  -2   6   2      48188.35      47858.07      1181.38 o
  -1   6   2      29627.50      31344.22       802.91 o
   0   6   2      21853.82      21273.00       561.70 o
   1   6   2       1208.19       1422.95       121.32 o
   2   6   2        445.31        548.99        77.84 o
   3   6   2         36.68         33.28        73.01 o
   4   6   2       7392.62       8211.83       299.55 o
   5   6   2       1626.61       1713.73       186.28 o
   6   6   2        355.47        386.52       174.47 o
   7   6   2       3132.77       3296.83       172.50 o
   8   6   2        629.53        643.65       141.19 o
   9   6   2        301.38        263.40       280.76 o
  10   6   2       1257.47       1676.15       364.15 o
 -10   7   2         55.91       -128.66       407.45 o
  -9   7   2        842.17        299.91       198.09 o
  -8   7   2        185.05        257.14       203.99 o
  -7   7   2        325.48        604.29       230.12 o
  -6   7   2        521.60        519.47       109.69 o
  -5   7   2        835.74        766.41       114.34 o
  -4   7   2        279.98        205.25        98.24 o
  -3   7   2       1061.18        907.95        85.53 o
  -2   7   2       2578.44       2438.09       175.90 o
  -1   7   2      44244.34      44555.34      1103.00 o
   0   7   2       5319.74       5064.42       172.32 o
   1   7   2          8.30        -55.65       213.12 o
   2   7   2         38.26        -33.64       200.77 o
   3   7   2       2108.16       2175.40       139.40 o
   4   7   2       1269.47       1218.77       130.63 o
   5   7   2       8898.05       8722.18       480.82 o
   6   7   2       1281.06       1192.65       227.08 o
   7   7   2       5879.51       5835.12       290.42 o
   8   7   2         85.89        202.38       142.26 o
   9   7   2       1776.15       1898.04       249.45 o
  10   7   2        149.55         79.63       200.06 o
 -10   8   2         46.63         20.22       193.62 o
  -9   8   2         92.28         21.83       210.08 o
  -8   8   2       2550.36       2601.28       514.46 o
  -7   8   2        319.20        372.38       210.97 o
  -6   8   2        155.64        244.79       111.30 o
  -5   8   2         97.59        129.91       107.37 o
  -4   8   2        483.58        494.95       106.83 o
  -3   8   2       8364.30       8438.55       273.96 o
  -2   8   2       2028.08       2127.62       119.00 o
  -1   8   2         60.13         63.17        66.21 o
   0   8   2       5853.17       6761.87       242.82 o
   1   8   2       4405.47       4648.38       265.01 o
   2   8   2         15.18         19.50        95.38 o
   3   8   2       1013.47        831.19       111.30 o
   4   8   2       9627.20       9327.18       399.94 o
   5   8   2      16293.28      16300.91      1091.37 o
   6   8   2        275.96        132.60       131.16 o
   7   8   2       2955.31       3184.63       257.14 o
   8   8   2       3318.85       3837.77       418.01 o
   9   8   2        517.23        521.97       214.91 o
  -9   9   2          0.59        222.07       264.12 o
  -8   9   2       1261.37       1629.27       609.12 o
  -7   9   2        156.02        255.71       144.94 o
  -6   9   2       4814.78       4557.30       312.79 o
  -5   9   2       2018.81       1983.93       156.57 o
  -4   9   2       1225.69       1111.95       128.48 o
  -3   9   2         15.44       -114.17       214.55 o
  -2   9   2       2982.15       2882.76       187.17 o
  -1   9   2       1232.71       1346.00       102.53 o
   0   9   2        778.96        722.57        94.84 o
   1   9   2      38391.28      39409.68       996.89 o
   2   9   2       5903.41       5376.85       237.46 o
   3   9   2       3738.43       3706.07       195.58 o
   4   9   2      14387.94      15252.67       482.96 o
   5   9   2       2858.05       2802.23       325.67 o
   6   9   2        122.01        130.27       142.26 o
   7   9   2        591.20        676.58       171.07 o
   8   9   2        542.51        613.41       188.61 o
   9   9   2         56.00         25.05       212.58 o
  -9  10   2          0.66        183.06       217.77 o
  -8  10   2        224.63        583.71       211.51 o
  -7  10   2         33.48         81.96       147.81 o
  -6  10   2       2608.51       2536.50       232.45 o
  -5  10   2      15325.43      14569.83       533.78 o
  -4  10   2      16388.37      16239.71       548.64 o
  -3  10   2         80.37        173.57        95.38 o
  -2  10   2         73.43        137.61        98.78 o
  -1  10   2          5.86         18.61        94.84 o
   0  10   2         76.21         49.39        92.16 o
   1  10   2       5520.22       5135.28       336.77 o
   2  10   2       1135.61        978.46       113.09 o
   3  10   2       2050.95       2023.30       151.39 o
   4  10   2      13853.19      12894.93       420.69 o
   5  10   2       1178.42       1209.29       230.66 o
   6  10   2       3210.39       3514.96       331.76 o
   7  10   2        138.60        331.04       178.23 o
   8  10   2         12.25        -40.44       596.77 o
   9  10   2        142.88        383.12       244.26 o
  -9  11   2        593.46        276.47       328.54 o
  -8  11   2        208.84        187.35       281.30 o
  -7  11   2        752.32        977.92       171.43 o
  -6  11   2       3840.87       3744.54       275.93 o
  -5  11   2        313.05        152.82       146.73 o
  -4  11   2        431.23        388.13       122.22 o
  -3  11   2      24497.17      24653.93       929.07 o
  -2  11   2        107.56         96.63        92.87 o
  -1  11   2         59.26         98.96        98.78 o
   0  11   2       1531.94       1543.20       147.99 o
   1  11   2        817.13        819.91       145.12 o
   2  11   2      11266.50      10801.31       355.56 o
   3  11   2      12571.82      11798.37       653.85 o
   4  11   2        610.28        545.59       127.05 o
   5  11   2       5641.25       5677.66       511.42 o
   6  11   2        860.38        912.78       181.63 o
   7  11   2        354.87        -98.96       612.34 o
   8  11   2        342.64        696.08       332.30 o
   9  11   2        110.13       -157.47       456.48 o
  -8  12   2        398.65        494.95       220.81 o
  -7  12   2       1352.19       1399.33       186.64 o
  -6  12   2          5.42        287.02       207.93 o
  -5  12   2       1007.55       1169.39       244.79 o
  -4  12   2       1535.51       1358.89       175.01 o
  -3  12   2        563.19        568.68       127.76 o
  -2  12   2       1154.62       1060.05       184.85 o
  -1  12   2        501.60        337.84        99.31 o
   0  12   2       1060.07        854.63       116.31 o
   1  12   2         26.37         19.15       102.89 o
   2  12   2      26177.09      27289.04       792.36 o
   3  12   2       1154.67       1172.61       199.70 o
   4  12   2        402.05        192.54       132.60 o
   5  12   2        662.70        617.35       173.39 o
   6  12   2         32.01         27.91       282.37 o
   7  12   2        598.22        312.08       192.72 o
   8  12   2       2985.60       2714.19       267.34 o
  -8  13   2         81.88        490.48       278.97 o
  -7  13   2       2885.07       2846.25       247.12 o
  -6  13   2         25.33        -10.20       381.86 o
  -5  13   2        178.96        232.09       167.49 o
  -4  13   2       1818.16       2017.57       200.77 o
  -3  13   2       3580.12       3627.34       221.17 o
  -2  13   2          6.77         18.25       102.53 o
  -1  13   2       1191.60       1035.18       119.71 o
   0  13   2         60.53          0.36       102.35 o
   1  13   2        156.41         49.92       110.94 o
   2  13   2       6007.91       6078.66       311.72 o
   3  13   2        135.70         71.04       116.49 o
   4  13   2          1.99       -252.67       413.54 o
   5  13   2        156.89        148.70       239.07 o
   6  13   2        157.69        237.28       238.53 o
   7  13   2        587.02        336.95       204.89 o
   8  13   2        417.15        222.78       249.80 o
  -7  14   2        318.66        145.84       184.13 o
  -6  14   2        384.32        213.48       171.61 o
  -5  14   2         45.28         56.90       174.11 o
  -4  14   2        886.07        627.19       179.48 o
  -3  14   2        195.63        310.11       204.71 o
  -2  14   2        539.56        508.91       149.77 o
  -1  14   2       1791.76       1675.08       220.99 o
   0  14   2      16430.50      16409.35       518.40 o
   1  14   2       3181.11       3166.92       174.47 o
   2  14   2         49.77        136.53       105.04 o
   3  14   2        836.47        866.44       137.43 o
   4  14   2         44.49        247.83       148.34 o
   5  14   2        141.17         86.79       207.75 o
   6  14   2       4552.82       4298.01       376.14 o
   7  14   2        527.87        398.86       205.60 o
  -7  15   2       1654.83       1416.86       584.78 o
  -6  15   2        622.85        769.45       194.51 o
  -5  15   2        938.31        983.82       185.03 o
  -4  15   2          9.33        -42.77       378.64 o
  -3  15   2         30.23        -54.22       593.37 o
  -2  15   2        134.16        113.45       134.92 o
  -1  15   2        740.72        858.56       160.33 o
   0  15   2        160.04        166.42       122.58 o
   1  15   2         47.58        -50.64       424.45 o
   2  15   2       2652.33       2676.80       158.90 o
   3  15   2          3.60        188.25       146.20 o
   4  15   2          8.95       -112.20       371.13 o
   5  15   2       1181.91        988.66       251.59 o
   6  15   2        365.37        197.73       311.00 o
   7  15   2       1230.02       1621.39       348.22 o
  -6  16   2        377.29        246.40       186.82 o
  -5  16   2         20.65       -241.75       407.27 o
  -4  16   2        700.58        676.22       252.13 o
  -3  16   2        573.27        347.15       175.36 o
  -2  16   2        254.60        275.93       143.51 o
  -1  16   2          1.24       -125.26       320.84 o
   0  16   2       1133.43       1174.58       189.68 o
   1  16   2       2387.95       2429.68       294.54 o
   2  16   2        320.95        509.99       131.52 o
   3  16   2       6011.10       6209.83       508.02 o
   4  16   2        179.71       -150.85       616.63 o
   5  16   2        814.41        665.31       273.42 o
   6  16   2       1216.08        487.62       250.16 o
  -5  17   2          4.28       -160.87       593.01 o
  -4  17   2       3947.20       4304.45       654.21 o
  -3  17   2       3006.54       3281.08       259.29 o
  -2  17   2        554.78        477.95       290.96 o
  -1  17   2          0.13        231.55       155.86 o
   0  17   2        101.53        -29.88       332.30 o
   1  17   2       2165.21       2115.99       248.55 o
   2  17   2       2634.92       2437.01       260.18 o
   3  17   2         15.42       -154.25       387.77 o
   4  17   2          4.03          7.69       193.62 o
   5  17   2        561.54        453.44       263.40 o
  -4  18   2       3232.83       3281.98       314.94 o
  -3  18   2         44.06       -302.41       540.58 o
  -2  18   2        257.40        348.40       211.87 o
  -1  18   2        380.73        477.78       232.80 o
   0  18   2       1129.93       1297.87       267.88 o
   1  18   2        433.74        -28.81       402.26 o
   2  18   2       2060.62       2285.99       268.06 o
   3  18   2         37.97        237.64       199.34 o
   4  18   2          2.12       -171.61       693.40 o
  -3  19   2        931.81        773.92       239.25 o
  -2  19   2       1245.30       1506.69       380.61 o
  -1  19   2         54.19        102.71       285.95 o
   0  19   2       2551.99       2192.76       416.40 o
   1  19   2       1029.76        877.17       297.04 o
   2  19   2       1289.61        928.71       334.08 o
   3  19   2        919.03       1057.37       281.48 o
   0  20   2       1020.75        897.75       399.22 o
  -9   0   3          4.26        -14.67       365.40 o
  -7   0   3       9831.30       9537.79       406.74 o
  -5   0   3         77.92         21.12       111.12 o
  -3   0   3      17756.32      19693.83       555.79 o
   3   0   3      11574.57      13175.51       529.13 o
   5   0   3       8934.34       7846.43       348.58 o
   7   0   3        853.17        929.78       234.06 o
   9   0   3        847.75        507.66       239.78 o
 -10   1   3        217.67        182.88       148.16 o
  -9   1   3        299.41        204.89       129.20 o
  -8   1   3        180.38        143.51       113.63 o
  -7   1   3       1344.71       1170.46       120.07 o
  -6   1   3        483.49        535.57        72.65 o
  -5   1   3          3.52        -75.87       176.44 o
  -4   1   3      29677.79      29972.99       730.26 o
  -3   1   3      14146.91      14029.60       365.76 o
  -2   1   3       2871.38       2958.63       121.86 o
  -1   1   3        611.39        348.22       151.74 o
   3   1   3       5607.70       5435.37       441.99 o
   4   1   3       2088.88       2404.80       156.04 o
   5   1   3        606.74        403.16       109.87 o
   6   1   3      12911.90      12011.49       383.29 o
   7   1   3         63.83         76.77       110.23 o
   8   1   3        329.34        301.70       125.80 o
   9   1   3          7.78        -21.47       328.72 o
  10   1   3        196.27         46.17       148.88 o
 -10   2   3        508.87        824.57       220.46 o
  -9   2   3        939.68        827.97       139.93 o
  -8   2   3       1322.14       1272.10       138.32 o
  -7   2   3        522.21        498.71        88.76 o
  -6   2   3        645.10        460.06        87.50 o
  -5   2   3       4551.64       4641.76       164.63 o
  -4   2   3        284.79        231.19        57.80 o
  -3   2   3      15539.60      15673.72       422.84 o
  -2   2   3       2900.90       2974.02       154.07 o
   2   2   3        638.44        695.37        82.67 o
   3   2   3      47227.50      48940.86      1741.29 o
   4   2   3       7294.93       7032.96       292.03 o
   5   2   3        417.53        447.18       105.75 o
   6   2   3       8541.73       8217.20       397.97 o
   7   2   3         75.21        146.91       101.10 o
   8   2   3       3894.64       3770.67       200.24 o
   9   2   3        201.69         48.67       136.53 o
  10   2   3        181.58        -19.33       379.54 o
 -10   3   3        735.30        884.33       156.57 o
  -9   3   3       1403.72       1420.80       228.87 o
  -8   3   3         48.65         24.87       113.27 o
  -7   3   3       2651.71       2791.50       189.50 o
  -6   3   3       4610.31       4576.27       173.93 o
  -5   3   3       2442.61       2465.82       131.88 o
  -4   3   3      15834.98      15894.18       427.31 o
  -3   3   3       3606.25       3955.69       153.00 o
   0   3   3       4187.08       3974.66       260.90 o
   2   3   3       3883.62       3649.52       207.75 o
   3   3   3       3379.21       3423.52       201.49 o
   4   3   3        907.30        894.35       107.37 o
   5   3   3      16852.50      16443.71       549.89 o
   6   3   3      16547.33      15909.39       498.89 o
   7   3   3        139.84        100.74       105.58 o
   8   3   3      12403.49      12766.81       426.24 o
   9   3   3         30.96        129.02       141.01 o
  10   3   3        355.37        232.98       187.71 o
 -10   4   3         20.22       -137.43       421.41 o
  -9   4   3       1605.29       1681.34       202.74 o
  -8   4   3       3925.38       3888.41       200.77 o
  -7   4   3       7833.42       8108.76       280.94 o
  -6   4   3        484.50        388.30        78.73 o
  -5   4   3         11.65         -5.55       202.38 o
  -4   4   3         64.34        142.44        67.10 o
  -3   4   3      21816.31      20998.32       531.28 o
   1   4   3         68.91         12.17        43.84 o
   3   4   3       4112.24       4074.87       167.13 o
   4   4   3        812.47        571.90       105.58 o
   5   4   3       8774.09       8052.40       302.05 o
   6   4   3       4498.87       4506.84       200.06 o
   7   4   3         27.87         26.48       108.44 o
   8   4   3         27.59        180.19       141.90 o
   9   4   3        750.60        874.49       160.51 o
  10   4   3        160.54        254.10       189.14 o
 -10   5   3          4.08        -87.14       653.50 o
  -9   5   3         37.64        136.00       135.46 o
  -8   5   3       1942.23       1836.66       291.32 o
  -7   5   3        630.64        604.47       110.94 o
  -6   5   3       9538.03       8962.14       317.80 o
  -5   5   3       1326.04       1202.31       106.83 o
  -4   5   3       2966.80       2954.87       147.09 o
  -3   5   3         12.85        -41.51       174.47 o
  -2   5   3          0.48         15.03        56.55 o
  -1   5   3      29170.17      30955.02       757.28 o
   1   5   3     111967.90     116386.84      2926.78 o
   2   5   3      14746.17      15990.99       436.26 o
   3   5   3        270.57        296.15        81.60 o
   4   5   3      33246.63      33045.96       882.54 o
   5   5   3       2874.02       2806.35       170.71 o
   6   5   3        276.59        292.93       106.47 o
   7   5   3       8289.20       8869.09       430.36 o
   8   5   3        254.81        149.42       128.66 o
   9   5   3        909.84        481.18       154.25 o
  10   5   3        514.65        622.36       218.85 o
 -10   6   3        264.66        669.96       281.83 o
  -9   6   3          0.63         87.50       158.54 o
  -8   6   3        867.45        746.55       179.12 o
  -7   6   3       2698.70       2433.79       165.16 o
  -6   6   3        777.28        869.30       121.50 o
  -5   6   3      28446.10      29148.60       802.20 o
  -4   6   3       7953.78       7349.69       251.06 o
  -3   6   3       1463.03       1396.11        92.87 o
  -2   6   3        977.88       1005.30        69.61 o
  -1   6   3       4775.85       5032.03       214.55 o
   0   6   3       1466.63       1357.81        94.12 o
   1   6   3      14515.94      14515.79       380.97 o
   2   6   3      24666.02      26775.47       679.44 o
   3   6   3      15836.94      16435.30       472.94 o
   4   6   3      40042.83      42927.32      1136.28 o
   5   6   3        202.83        326.57       103.79 o
   6   6   3      10022.13       9840.74       336.95 o
   7   6   3       1205.99        919.58       225.65 o
   8   6   3       1273.97       1223.43       158.90 o
   9   6   3        322.38        242.82       197.37 o
  10   6   3        949.07        607.15       206.14 o
 -10   7   3        398.61         53.15       181.63 o
  -9   7   3         93.28       -111.84       396.00 o
  -8   7   3        466.48        707.00       231.73 o
  -7   7   3       1650.39       1833.44       158.54 o
  -6   7   3      24262.30      24620.65       727.76 o
  -5   7   3       2050.88       2226.94       185.92 o
  -4   7   3       4385.10       4058.59       181.27 o
  -3   7   3       1228.32       1394.14       142.62 o
  -2   7   3       7660.55       8207.72       246.22 o
  -1   7   3         51.93         61.38        62.81 o
   0   7   3        318.92        267.70        59.77 o
   1   7   3         16.51         67.64        64.24 o
   2   7   3      20554.41      20299.20       545.06 o
   3   7   3      23007.70      24087.22       815.80 o
   4   7   3       2268.03       2673.22       171.25 o
   5   7   3       2529.77       2314.80       329.25 o
   6   7   3         56.78         31.49       106.83 o
   7   7   3        149.47        126.87       117.39 o
   8   7   3        425.07        243.36       139.57 o
   9   7   3        393.27        274.86       204.71 o
  10   7   3         96.65        184.13       200.06 o
 -10   8   3         33.62        -53.32       419.26 o
  -9   8   3        143.28         35.97       254.10 o
  -8   8   3        181.63        137.96       172.50 o
  -7   8   3         23.00        -94.30       316.01 o
  -6   8   3       1533.60       1877.46       224.93 o
  -5   8   3       5044.03       4995.89       279.51 o
  -4   8   3       5957.11       5525.38       244.43 o
  -3   8   3        311.49        325.32        72.83 o
  -2   8   3        304.94        270.74        73.37 o
  -1   8   3       1165.17        952.69        93.05 o
   0   8   3        173.29        231.55        68.00 o
   1   8   3      13458.93      14213.73       387.59 o
   2   8   3        725.58        682.66        96.81 o
   3   8   3       2816.92       2866.47       170.71 o
   4   8   3      12637.57      12996.93       429.64 o
   5   8   3       2180.42       2275.43       228.51 o
   6   8   3       3371.32       3309.18       611.09 o
   7   8   3          4.54       -138.86       350.01 o
   8   8   3       1385.26       1316.48       291.14 o
   9   8   3        197.22        382.58       212.76 o
  -9   9   3         33.58       -136.00       763.90 o
  -8   9   3        604.12        613.23       234.24 o
  -7   9   3         11.72         25.95       153.00 o
  -6   9   3       1278.33       1053.61       206.14 o
  -5   9   3       3811.07       4170.96       203.64 o
  -4   9   3          0.10        157.65       102.35 o
  -3   9   3       5636.89       5547.39       238.17 o
  -2   9   3       1777.28       1755.60       109.51 o
  -1   9   3      27551.66      26850.81       704.14 o
   0   9   3       1928.09       1776.18       128.48 o
   1   9   3      51921.22      53671.01      1487.72 o
   2   9   3       2184.47       2263.26       143.87 o
   3   9   3       1668.80       1727.15       134.74 o
   4   9   3       8989.52       9347.76       348.22 o
   5   9   3       2327.04       2082.53       174.29 o
   6   9   3          3.05        362.54       145.30 o
   7   9   3       1768.85       1575.59       199.52 o
   8   9   3        160.22        367.37       221.53 o
   9   9   3       1586.50       1410.42       250.16 o
  -9  10   3        104.07        113.63       210.08 o
  -8  10   3       2066.31       2182.02       510.16 o
  -7  10   3        366.09        339.63       149.77 o
  -6  10   3         86.38         37.76       145.30 o
  -5  10   3         22.72        186.82       120.25 o
  -4  10   3         67.73        -40.08       272.89 o
  -3  10   3      13904.89      13927.60       434.11 o
  -2  10   3      26723.41      27265.59       790.75 o
  -1  10   3      44615.39      42744.27      1162.59 o
   0  10   3       4493.22       4258.47       186.99 o
   1  10   3        204.41        273.96        86.25 o
   2  10   3       1758.90       1669.17       133.13 o
   3  10   3        292.51        432.50       114.52 o
   4  10   3       1777.44       1767.05       169.46 o
   5  10   3       8094.77       8556.30       440.20 o
   6  10   3        482.33        343.93       206.68 o
   7  10   3         91.67        277.36       174.11 o
   8  10   3          7.46         35.79       188.61 o
   9  10   3         12.21        221.89       281.12 o
  -9  11   3        505.06        572.79       231.37 o
  -8  11   3        250.28        -77.66       434.29 o
  -7  11   3       1293.11       1217.70       175.01 o
  -6  11   3       6210.26       6008.16       301.70 o
  -5  11   3         60.43         10.56       142.62 o
  -4  11   3        284.08        306.35       139.04 o
  -3  11   3        984.76        706.11       204.35 o
  -2  11   3        195.90        269.84       111.30 o
  -1  11   3      14776.05      13791.25       750.84 o
   0  11   3      11241.37      10635.96       404.23 o
   1  11   3       3430.30       3501.72       160.87 o
   2  11   3       3587.78       3911.14       254.99 o
   3  11   3       6031.22       5851.77       454.16 o
   4  11   3        405.44        225.82       198.80 o
   5  11   3         44.26        176.08       142.44 o
   6  11   3       2926.34       3021.44       258.57 o
   7  11   3       2054.05       2622.40       338.20 o
   8  11   3       3124.54       3138.65       275.93 o
   9  11   3         13.61        210.61       233.16 o
  -8  12   3        115.26        269.67       252.67 o
  -7  12   3         79.76          1.07       154.43 o
  -6  12   3       1850.64       1691.54       269.13 o
  -5  12   3       3311.82       3505.66       488.69 o
  -4  12   3        397.81        562.24       160.87 o
  -3  12   3       1976.20       1966.75       130.09 o
  -2  12   3        854.78        880.22       136.53 o
  -1  12   3       3409.39       3691.93       249.62 o
   0  12   3      12267.40      11792.47       398.50 o
   1  12   3       6727.53       6924.35       298.83 o
   2  12   3      11023.38      11234.17       381.86 o
   3  12   3      13909.02      14205.68       508.91 o
   4  12   3       6008.34       6086.54       368.26 o
   5  12   3       3470.33       3188.93       284.16 o
   6  12   3       3199.12       3738.28       260.54 o
   7  12   3        134.61        292.21       192.90 o
   8  12   3        333.49        462.74       208.83 o
  -8  13   3         29.56        149.42       222.60 o
  -7  13   3        646.13        419.08       198.27 o
  -6  13   3        580.59        498.00       167.85 o
  -5  13   3        674.04        278.08       165.88 o
  -4  13   3      11426.79      11106.58       443.60 o
  -3  13   3        220.51        181.45       124.36 o
  -2  13   3        730.46        700.38       140.11 o
  -1  13   3       1433.57       1613.16       152.28 o
   0  13   3       1096.78       1232.37       122.58 o
   1  13   3       1053.98       1076.52       121.50 o
   2  13   3       1623.21       1638.57       274.68 o
   3  13   3       2630.15       2308.00       218.85 o
   4  13   3        942.36        579.59       295.08 o
   5  13   3        180.42        257.32       175.72 o
   6  13   3       2287.33       2167.88       231.91 o
   7  13   3         48.36        -16.64       438.23 o
   8  13   3        100.26        131.34       209.00 o
  -7  14   3       1896.00       1974.98       232.98 o
  -6  14   3        199.25        -71.40       396.54 o
  -5  14   3         69.85         17.89       250.34 o
  -4  14   3        135.93        -86.43       378.82 o
  -3  14   3       2865.03       2682.88       280.22 o
  -2  14   3          8.20        -49.75       286.67 o
  -1  14   3          4.72         14.67        97.70 o
   0  14   3       1376.12       1473.23       215.80 o
   1  14   3        263.45        294.36       113.99 o
   2  14   3       2228.44       2074.30       236.38 o
   3  14   3       4893.48       5334.62       253.74 o
   4  14   3        174.54        413.54       261.08 o
   5  14   3         23.35         32.93       322.45 o
   6  14   3         43.64        123.47       325.67 o
   7  14   3        111.89        302.23       208.29 o
  -7  15   3        288.62        -19.33       598.56 o
  -6  15   3          1.41       -291.50       415.86 o
  -5  15   3         22.72        176.44       188.78 o
  -4  15   3       1531.82       1272.10       195.76 o
  -3  15   3       1200.70        834.59       178.05 o
  -2  15   3       1687.86       1538.72       164.45 o
  -1  15   3       4548.28       4632.63       207.39 o
   0  15   3        724.36        737.42       118.82 o
   1  15   3       1177.33       1121.61       142.97 o
   2  15   3       1719.19       1313.44       170.35 o
   3  15   3       1540.36       1699.41       178.76 o
   4  15   3        441.71        526.45       184.31 o
   5  15   3        311.74        116.67       188.78 o
   6  15   3         76.63        253.02       240.32 o
   7  15   3        280.82        -57.80       485.47 o
  -6  16   3          2.26         92.33       184.85 o
  -5  16   3         34.16         31.85       279.33 o
  -4  16   3        202.04        108.98       272.17 o
  -3  16   3        356.46        120.07       202.92 o
  -2  16   3        516.74        517.50       187.89 o
  -1  16   3        771.57        753.88       156.40 o
   0  16   3          9.89        -93.94       311.00 o
   1  16   3          3.13         43.48       146.91 o
   2  16   3       1181.01       1330.26       171.43 o
   3  16   3       1251.02       1048.60       194.33 o
   4  16   3         74.26        -49.92       406.38 o
   5  16   3        159.84        231.19       263.04 o
   6  16   3         31.65       -301.16       442.88 o
  -5  17   3          9.95         40.08       185.56 o
  -4  17   3        504.56        408.35       408.70 o
  -3  17   3        898.14       1058.98       202.56 o
  -2  17   3       1009.49       1171.18       264.30 o
  -1  17   3       1588.86       1434.58       184.67 o
   0  17   3         11.46        -21.83       334.44 o
   1  17   3        136.15        -52.97       342.67 o
   2  17   3        159.20         -1.07       391.70 o
   3  17   3         89.81        -98.42       397.25 o
   4  17   3         43.77       -223.32       455.59 o
   5  17   3        538.85        204.89       216.34 o
  -4  18   3         45.81       -151.39       587.82 o
  -3  18   3       1442.68       1310.04       240.50 o
  -2  18   3          2.46        157.29       203.46 o
  -1  18   3       6217.58       5827.97       508.91 o
   0  18   3         22.10        -12.53       365.04 o
   1  18   3        562.91        375.06       250.88 o
   2  18   3        980.06       1522.62       250.16 o
   3  18   3        216.05        248.19       288.63 o
   4  18   3         60.79         64.60       224.21 o
  -3  19   3        222.27        605.90       383.83 o
  -2  19   3         90.32        195.94       220.99 o
  -1  19   3        566.17        608.40       270.38 o
   0  19   3       1491.86        999.75       460.42 o
   1  19   3       1420.52       1383.58       289.53 o
   2  19   3        772.50        367.91       271.10 o
   3  19   3       1105.73        688.03       266.44 o
 -10   0   4       3302.88       3348.54       295.08 o
  -8   0   4         23.09        -53.86       394.39 o
  -6   0   4        104.54         -2.51       204.17 o
  -4   0   4      18585.33      17974.02       510.70 o
  -2   0   4      59548.40      67089.34      2014.17 o
   4   0   4       1177.47        879.68       151.92 o
   6   0   4       4017.07       4368.51       266.80 o
   8   0   4        547.61        226.00       182.70 o
  10   0   4       1107.56        837.27       351.26 o
 -10   1   4        591.96        614.67       154.25 o
  -9   1   4         11.10         55.83       125.98 o
  -8   1   4       4736.35       4649.10       213.30 o
  -7   1   4      11387.35      11249.73       339.81 o
  -6   1   4       1260.08       1278.18        87.32 o
  -5   1   4        820.14        786.27        78.91 o
  -4   1   4      40802.46      40713.27       974.52 o
  -3   1   4      17911.88      18147.24       462.92 o
   1   1   4        580.33        588.18       202.56 o
   3   1   4        669.57        525.73       108.26 o
   4   1   4       3989.94       4437.77       204.35 o
   5   1   4      17308.59      17059.27       511.95 o
   6   1   4       5502.54       5337.31       225.11 o
   7   1   4        854.50        628.27       130.81 o
   8   1   4       2413.26       2073.94       173.57 o
   9   1   4        791.85        992.95       155.68 o
  10   1   4        541.06        504.80       160.51 o
 -10   2   4        393.06        571.00       149.42 o
  -9   2   4         79.87          4.12       124.72 o
  -8   2   4        121.83        155.50       112.20 o
  -7   2   4       1125.26       1100.32        97.70 o
  -6   2   4         19.93        -20.04       199.70 o
  -5   2   4        826.00        943.92        72.47 o
  -4   2   4       1892.40       2058.37        93.41 o
  -3   2   4      27152.13      26976.96       660.83 o
  -2   2   4      30382.50      33188.04       931.04 o
   2   2   4        698.11        570.65       152.82 o
   3   2   4     110983.87     111817.91      4077.20 o
   4   2   4       5070.69       6017.65       243.36 o
   5   2   4         51.72        151.92       106.29 o
   6   2   4       4106.25       3903.44       202.74 o
   7   2   4        557.72        691.79       167.67 o
   8   2   4       2698.72       2941.09       175.54 o
   9   2   4        509.59        683.74       147.63 o
  10   2   4        122.13        116.49       162.84 o
 -10   3   4         16.35         15.75       203.99 o
  -9   3   4       1387.49       1467.86       157.83 o
  -8   3   4         71.59       -192.54       282.91 o
  -7   3   4        148.83        176.08        83.03 o
  -6   3   4      12078.17      12175.94       344.64 o
  -5   3   4       1761.88       1922.91        98.24 o
  -4   3   4       1645.78       1486.83        82.67 o
  -3   3   4      18244.95      18452.16       496.21 o
  -2   3   4        154.89         61.56        51.54 o
  -1   3   4       1747.59       1969.26       120.25 o
   0   3   4         16.83       -101.46       115.06 o
   2   3   4       7116.02       6232.20       667.10 o
   3   3   4      46769.75      47046.57      1181.38 o
   4   3   4       4880.28       5666.38       349.30 o
   5   3   4      12067.38      11288.39       494.24 o
   6   3   4       4989.26       5282.73       237.99 o
   7   3   4         51.68        162.12       163.91 o
   8   3   4       1324.78       1215.20       136.35 o
   9   3   4       1641.06       1885.33       202.74 o
  10   3   4         31.41        148.52       170.17 o
 -10   4   4        128.94         87.50       165.88 o
  -9   4   4         65.74         52.07       154.96 o
  -8   4   4        299.65        301.34       118.28 o
  -7   4   4       2700.55       2397.29       124.72 o
  -6   4   4       5975.67       5493.88       339.10 o
  -5   4   4       1741.90       1506.51       108.08 o
  -4   4   4      25993.61      24810.69       633.10 o
  -3   4   4       2496.51       2777.54       112.02 o
  -2   4   4       5276.15       5688.21       219.74 o
  -1   4   4      15573.26      15602.50       422.30 o
   0   4   4         67.63         17.72        36.50 o
   1   4   4      65330.12      67779.88      1760.61 o
   2   4   4      35607.40      36096.57       920.12 o
   3   4   4      23684.22      24378.54       642.76 o
   4   4   4       2020.81       1842.93       132.24 o
   5   4   4      21971.89      21522.27       632.56 o
   6   4   4       3209.28       3502.79       223.14 o
   7   4   4       1385.08       1444.06       136.89 o
   8   4   4       1708.19       2102.39       177.33 o
   9   4   4         60.30         -6.80       363.43 o
  10   4   4       1261.84       1345.47       231.73 o
 -10   5   4         94.75         12.70       168.92 o
  -9   5   4          0.19        -95.56       397.61 o
  -8   5   4        100.01         35.07       117.03 o
  -7   5   4        436.05        508.91       101.46 o
  -6   5   4         46.86        110.23       100.03 o
  -5   5   4        700.18        622.00        95.20 o
  -4   5   4          0.44        -64.06       181.98 o
  -3   5   4        612.82        701.99        78.56 o
  -2   5   4      85229.01      88234.77      2127.62 o
  -1   5   4       3856.51       3990.23       136.71 o
   0   5   4      29086.44      28476.49       730.62 o
   1   5   4      29114.64      29603.11       773.57 o
   2   5   4       2956.98       2957.73       146.20 o
   3   5   4       1768.63       1883.90       129.20 o
   4   5   4      36628.09      36774.93       975.06 o
   5   5   4       2242.48       2568.00       205.25 o
   6   5   4         90.28         -8.59       396.54 o
   7   5   4       7509.27       6868.69       271.46 o
   8   5   4        186.21        240.14       155.68 o
   9   5   4        323.80        198.09       237.99 o
  10   5   4       2391.89       2756.07       254.10 o
 -10   6   4         13.55       -164.09       376.14 o
  -9   6   4       1031.12        810.25       175.18 o
  -8   6   4       1579.23       1633.56       178.05 o
  -7   6   4        687.28        412.10       122.04 o
  -6   6   4       1368.75       1208.75       131.16 o
  -5   6   4        423.95        456.84        98.60 o
  -4   6   4       6131.98       6515.64       268.95 o
  -3   6   4       2161.88       2147.13       128.66 o
  -2   6   4      97064.29      97754.84      2398.72 o
  -1   6   4      33912.34      34824.47       841.03 o
   0   6   4        676.21        545.59        66.21 o
   1   6   4       1370.73       1518.50       112.91 o
   2   6   4         24.57        -51.89       190.93 o
   3   6   4       2531.05       2748.73       166.60 o
   4   6   4       9338.16       9986.94       398.86 o
   5   6   4       2403.11       1964.96       158.18 o
   6   6   4        372.12        308.50       114.17 o
   7   6   4       1920.13       1894.10       153.17 o
   8   6   4        748.56        908.13       164.63 o
   9   6   4          3.21       -209.54       408.35 o
  10   6   4         44.17         82.49       257.86 o
 -10   7   4        148.48        295.61       180.37 o
  -9   7   4       4402.94       4675.76       432.15 o
  -8   7   4        384.66        595.52       244.97 o
  -7   7   4       5689.20       5029.53       264.30 o
  -6   7   4        456.91        714.69       193.26 o
  -5   7   4        287.96        219.56        98.06 o
  -4   7   4       1041.55       1008.16        94.48 o
  -3   7   4        895.49        933.36        84.28 o
  -2   7   4       3778.53       4439.91       167.13 o
  -1   7   4        256.83        363.61        67.64 o
   0   7   4      10204.06      10109.52       301.88 o
   1   7   4        877.05        838.88        75.69 o
   2   7   4       2073.74       1937.94       180.02 o
   3   7   4        597.01        686.06        98.60 o
   4   7   4       1025.06       1323.28       138.32 o
   5   7   4        327.06        297.94       118.82 o
   6   7   4        394.49        263.04       113.99 o
   7   7   4       3840.52       3687.82       199.88 o
   8   7   4          2.94        197.37       159.08 o
   9   7   4         89.19        389.56       206.68 o
  10   7   4         67.14         65.13       204.35 o
 -10   8   4        233.54       -180.19       412.10 o
  -9   8   4        120.84         35.07       167.85 o
  -8   8   4       1886.58       2605.76       296.15 o
  -7   8   4        340.61        183.77       153.17 o
  -6   8   4       2576.94       2301.91       160.87 o
  -5   8   4          3.63         20.94        98.24 o
  -4   8   4       1642.09       1431.36       114.34 o
  -3   8   4       1621.79       1511.88       110.77 o
  -2   8   4      22241.62      22965.44       591.76 o
  -1   8   4       7666.51       7182.02       225.82 o
   0   8   4      16205.65      16035.72       497.28 o
   1   8   4        948.08        932.29       102.18 o
   2   8   4       1947.07       2045.85       140.47 o
   3   8   4        992.98       1057.73       167.85 o
   4   8   4        233.94         90.72       144.59 o
   5   8   4        112.62          9.66       126.69 o
   6   8   4       2120.92       1849.55       181.81 o
   7   8   4         31.27        -17.54       355.02 o
   8   8   4        299.63         61.20       174.83 o
   9   8   4         33.44        403.51       214.01 o
  -9   9   4          1.56         37.94       250.88 o
  -8   9   4         60.21         38.83       159.62 o
  -7   9   4         23.67         -7.69       317.44 o
  -6   9   4          5.59         45.09       135.28 o
  -5   9   4       4197.47       4471.58       211.51 o
  -4   9   4        726.68        703.60       147.63 o
  -3   9   4       1530.43       1395.03       151.03 o
  -2   9   4      16231.69      16019.62       470.98 o
  -1   9   4       2672.25       2644.59       129.91 o
   0   9   4        304.24        173.75        76.95 o
   1   9   4       3280.70       3432.65       148.52 o
   2   9   4        863.03        834.05       127.76 o
   3   9   4       1886.48       1705.32       152.82 o
   4   9   4      26026.33      26156.51       781.26 o
   5   9   4        156.93        240.68       136.71 o
   6   9   4         21.29         37.76       188.25 o
   7   9   4       2821.70       2934.47       294.36 o
   8   9   4         84.06        415.68       178.23 o
   9   9   4         16.02        119.35       217.24 o
  -9  10   4          0.04        534.68       279.69 o
  -8  10   4         68.89         53.32       168.38 o
  -7  10   4       1259.74       1024.09       173.93 o
  -6  10   4       3474.74       3512.10       244.79 o
  -5  10   4       6535.76       6687.60       283.27 o
  -4  10   4      12190.83      11363.36       381.15 o
  -3  10   4        475.94        483.68       103.07 o
  -2  10   4       2726.45       2556.90       149.24 o
  -1  10   4        179.96        105.22        78.73 o
   0  10   4       3343.53       3319.02       210.79 o
   1  10   4       7383.69       7551.36       255.35 o
   2  10   4        561.82        595.88       133.67 o
   3  10   4        168.62        346.97       140.29 o
   4  10   4      23964.68      25316.20       778.22 o
   5  10   4        318.71        372.74       142.44 o
   6  10   4       5420.00       5128.30       277.72 o
   7  10   4         17.77        138.86       200.24 o
   8  10   4        162.88       -173.39       413.89 o
   9  10   4         37.77        165.34       229.76 o
  -9  11   4        292.85        403.87       223.14 o
  -8  11   4         41.96        195.58       215.27 o
  -7  11   4        179.20        289.17       161.23 o
  -6  11   4       1497.65       1563.06       245.33 o
  -5  11   4        425.33        324.24       150.85 o
  -4  11   4         29.34         27.74       133.67 o
  -3  11   4       1470.58       1269.95       120.07 o
  -2  11   4       1344.38       1629.63       119.89 o
  -1  11   4       4826.37       4722.46       353.05 o
   0  11   4        397.38        310.64        91.26 o
   1  11   4       1800.88       1907.34       164.09 o
   2  11   4       3462.90       3609.08       263.40 o
   3  11   4      14996.27      15099.85       508.02 o
   4  11   4       6194.48       5908.85       317.26 o
   5  11   4       8813.18       9167.74       433.04 o
   6  11   4        341.54        344.28       198.80 o
   7  11   4        776.09        830.29       192.36 o
   8  11   4       1134.50       1644.30       236.02 o
  -8  12   4         48.81        -97.34       400.83 o
  -7  12   4         27.87       -238.17       365.76 o
  -6  12   4         12.98         79.09       225.11 o
  -5  12   4        157.47        379.36       178.94 o
  -4  12   4        134.10         34.71       230.66 o
  -3  12   4       4496.11       4157.54       228.87 o
  -2  12   4       1584.77       1746.48       157.11 o
  -1  12   4        715.86        812.93       175.72 o
   0  12   4       2424.81       2254.67       169.28 o
   1  12   4       2165.64       2118.85       139.75 o
   2  12   4      12016.54      11892.32       543.63 o
   3  12   4      20949.79      21690.83       695.91 o
   4  12   4        355.88        358.42       184.85 o
   5  12   4        221.71        168.03       159.44 o
   6  12   4        376.57        548.46       198.80 o
   7  12   4         61.24        -67.46       413.18 o
   8  12   4       2510.41       2596.99       386.34 o
  -8  13   4        498.13        534.14       199.88 o
  -7  13   4       1621.44       1561.63       210.79 o
  -6  13   4        182.16        195.23       174.29 o
  -5  13   4       1761.41       1676.69       323.71 o
  -4  13   4       3049.61       2852.52       274.68 o
  -3  13   4      12610.41      13339.60       450.22 o
  -2  13   4      13949.31      14400.01       470.44 o
  -1  13   4        598.11        458.09       187.89 o
   0  13   4        390.53        499.61       107.54 o
   1  13   4        404.60        400.11       164.63 o
   2  13   4       2005.32       1879.79       253.20 o
   3  13   4          5.11        156.93       139.75 o
   4  13   4        562.08        420.16       178.94 o
   5  13   4        662.60        264.48       202.92 o
   6  13   4       1123.72        981.32       203.99 o
   7  13   4       3082.05       2832.48       262.15 o
   8  13   4          3.96       -331.40       450.58 o
  -7  14   4        828.53        984.36       205.96 o
  -6  14   4         83.52         -1.61       414.43 o
  -5  14   4          2.18         92.33       168.74 o
  -4  14   4       2176.97       2071.61       209.72 o
  -3  14   4         31.36        -10.56       329.07 o
  -2  14   4        227.03        297.04       126.51 o
  -1  14   4         72.93         41.34       102.35 o
   0  14   4        599.63        278.08       116.67 o
   1  14   4        455.39        501.22       131.16 o
   2  14   4       4593.34       5248.73       469.01 o
   3  14   4          4.42        -40.98       342.67 o
   4  14   4        485.21         83.21       228.15 o
   5  14   4        178.09        219.38       213.66 o
   6  14   4         10.72       -128.48       497.64 o
   7  14   4        142.06        590.15       218.31 o
  -7  15   4       3306.68       2787.92       280.94 o
  -6  15   4        115.74        -29.35       424.99 o
  -5  15   4         66.15        -47.24       401.37 o
  -4  15   4       2671.78       2938.95       382.22 o
  -3  15   4        199.79        380.61       139.57 o
  -2  15   4       3148.34       3527.67       248.37 o
  -1  15   4      13536.94      14885.84       707.00 o
   0  15   4       1776.91       1657.18       253.38 o
   1  15   4        991.93        846.93       193.97 o
   2  15   4       2884.50       2978.13       220.46 o
   3  15   4        177.87       -146.37       391.35 o
   4  15   4        138.20       -118.46       394.21 o
   5  15   4        363.29        591.05       333.91 o
   6  15   4          4.87       -338.92       438.77 o
   7  15   4          5.39        -68.53       470.08 o
  -6  16   4        755.27        717.02       199.70 o
  -5  16   4       1104.84       1128.23       217.77 o
  -4  16   4        151.61         20.58       178.58 o
  -3  16   4        178.26         49.39       217.77 o
  -2  16   4        292.60        202.38       195.94 o
  -1  16   4          0.37        -85.89       626.66 o
   0  16   4        555.15        567.25       201.13 o
   1  16   4       1452.36       1464.28       165.52 o
   2  16   4        732.62        934.79       231.91 o
   3  16   4       5494.05       5221.17       298.83 o
   4  16   4       3100.35       2631.17       243.90 o
   5  16   4         26.79        107.19       238.17 o
   6  16   4        558.98        376.85       282.37 o
  -5  17   4        948.66        551.14       209.00 o
  -4  17   4        774.07        573.87       275.93 o
  -3  17   4       1585.11       1503.65       236.02 o
  -2  17   4        256.97        295.25       254.63 o
  -1  17   4        254.26        370.77       167.85 o
   0  17   4          0.24        -50.46       345.18 o
   1  17   4         17.85       -129.91       353.77 o
   2  17   4        668.07        566.89       227.79 o
   3  17   4       4178.20       3626.44       413.18 o
   4  17   4        619.71        642.22       302.23 o
   5  17   4       1450.66       1611.73       305.28 o
  -4  18   4       1459.97       1463.75       232.98 o
  -3  18   4        114.26        260.72       210.26 o
  -2  18   4         15.22        -73.37       392.78 o
  -1  18   4        848.04       1198.55       220.64 o
   0  18   4        492.08        123.11       273.60 o
   1  18   4        318.52         89.29       348.58 o
   2  18   4       4027.16       4537.26       486.72 o
   3  18   4         83.95         -5.37       448.97 o
   4  18   4          4.01        203.46       290.42 o
  -3  19   4        899.12        900.08       306.89 o
  -2  19   4       1735.35       2130.84       335.52 o
  -1  19   4        109.56        -75.87       408.52 o
   0  19   4       1718.47       2579.99       432.32 o
   1  19   4         20.56         82.31       250.34 o
   2  19   4        657.38        978.28       602.50 o
   3  19   4        531.81        373.09       248.19 o
  -9   0   5          1.14        226.72       180.02 o
  -7   0   5      41808.57      41236.50      1323.46 o
  -5   0   5       8870.94       9642.66       341.78 o
  -3   0   5        176.47        239.42        60.12 o
  -1   0   5        811.59        838.52       106.47 o
   3   0   5      68615.65      68613.22      2082.17 o
   5   0   5      36268.37      37076.45      1102.10 o
   7   0   5        532.39        479.21       194.51 o
   9   0   5        191.15         81.24       234.41 o
 -10   1   5        816.44        883.44       155.86 o
  -9   1   5        235.69        213.84       125.80 o
  -8   1   5        807.80        836.20       123.47 o
  -7   1   5       1434.54       1525.66       112.55 o
  -6   1   5        509.73        429.82        73.01 o
  -5   1   5      11889.48      11636.07       316.91 o
  -4   1   5      19016.06      19252.92       483.68 o
  -3   1   5       5486.52       5663.16       186.28 o
  -1   1   5      30782.10      32352.92      1450.68 o
   3   1   5       1360.06       1083.67       111.84 o
   4   1   5       4560.17       4825.00       214.73 o
   5   1   5       1970.78       2027.06       223.32 o
   6   1   5        493.68        361.64       147.63 o
   7   1   5        174.70        262.33       118.82 o
   8   1   5       3402.70       3391.85       232.27 o
   9   1   5        273.64        222.07       144.23 o
  10   1   5         15.40       -132.60       363.25 o
 -10   2   5        487.14        442.88       186.10 o
  -9   2   5        903.87       1158.11       154.61 o
  -8   2   5        862.29        680.70       199.16 o
  -7   2   5         11.46       -122.93       224.93 o
  -6   2   5       1329.75       1261.90        82.31 o
  -5   2   5       4918.48       5020.04       159.44 o
  -4   2   5        486.68        606.08        54.76 o
  -3   2   5       1398.39       1466.97        90.90 o
  -2   2   5       3407.59       3657.22       144.94 o
  -1   2   5       9159.26       9934.33       289.53 o
   0   2   5      59047.67      61667.58      1583.64 o
   2   2   5        379.18        162.84        87.32 o
   3   2   5      44325.10      42872.39      1120.00 o
   4   2   5       1295.46       1171.71       124.01 o
   5   2   5       1789.57       1841.85       197.19 o
   6   2   5       6232.54       6245.98       268.06 o
   7   2   5       6844.91       6480.39       270.38 o
   8   2   5       1744.61       1550.89       217.24 o
   9   2   5       2976.88       2986.90       418.90 o
  10   2   5        376.85        398.68       165.70 o
 -10   3   5        277.97        -31.49       433.76 o
  -9   3   5        964.45       1133.60       189.32 o
  -8   3   5        295.63        309.03       114.34 o
  -7   3   5         98.22         30.42        90.90 o
  -6   3   5         63.17         15.21        69.79 o
  -5   3   5       2538.85       2473.52       106.47 o
  -4   3   5       9112.91       8985.76       253.38 o
  -3   3   5        222.82        127.76        58.87 o
  -1   3   5        876.95        812.22       104.50 o
   0   3   5        147.74        117.56        50.82 o
   2   3   5          6.33         -2.15       159.80 o
   3   3   5       3229.06       3408.67       161.23 o
   4   3   5        626.41        503.36       112.02 o
   5   3   5        133.41        174.47       110.23 o
   6   3   5       9163.10       8778.36       369.87 o
   7   3   5        557.86        395.28       136.53 o
   8   3   5      12608.56      12462.78       588.90 o
   9   3   5        656.93        569.39       159.80 o
  10   3   5        235.61        444.49       267.16 o
 -10   4   5        603.04        380.25       154.96 o
  -9   4   5        365.67        227.97       129.55 o
  -8   4   5        874.03        972.01       129.20 o
  -7   4   5         50.72        275.21        82.85 o
  -6   4   5        325.63        183.06        75.51 o
  -5   4   5        451.21        502.65        86.61 o
  -4   4   5       3517.22       3492.23       135.10 o
  -3   4   5        399.19        503.01        58.34 o
  -2   4   5      12909.22      12051.75       356.45 o
  -1   4   5       7556.59       4948.64       314.58 o
   0   4   5       4527.03       4605.97       415.50 o
   2   4   5       5077.23       5370.05       325.67 o
   3   4   5       1415.47       1776.72       125.44 o
   4   4   5        363.14        379.36       111.48 o
   5   4   5       5502.65       5730.62       361.28 o
   6   4   5       1090.13       1024.26       230.30 o
   7   4   5       4147.41       4206.93       231.73 o
   8   4   5          7.23        149.06       130.27 o
   9   4   5         92.78        139.75       152.28 o
  10   4   5        292.10        623.43       209.00 o
 -10   5   5         93.22         89.29       168.92 o
  -9   5   5        480.19        282.01       151.39 o
  -8   5   5       1152.11       1225.75       153.89 o
  -7   5   5        513.71        533.07        98.06 o
  -6   5   5        896.64       1105.33       123.29 o
  -5   5   5       8051.09       7879.90       325.14 o
  -4   5   5       9656.38       9735.17       368.62 o
  -3   5   5      11370.10      11672.75       317.09 o
  -2   5   5      22343.06      23220.25       574.58 o
  -1   5   5         55.20         13.42        47.60 o
   0   5   5      47263.58      48147.43      1354.41 o
   1   5   5      36840.81      37577.31       941.59 o
   2   5   5      35707.33      36815.73       943.56 o
   3   5   5        118.79         -9.30       226.54 o
   4   5   5       4747.44       4889.24       224.93 o
   5   5   5       6492.99       6702.28       360.21 o
   6   5   5       1241.12       1164.56       186.99 o
   7   5   5       5395.06       5317.98       375.96 o
   8   5   5        293.99        387.23       156.75 o
   9   5   5        214.10        243.18       168.74 o
  10   5   5       1248.09       1325.07       349.65 o
 -10   6   5        201.76        363.43       174.83 o
  -9   6   5         22.97        154.07       156.04 o
  -8   6   5         40.25         25.41       125.80 o
  -7   6   5       2132.54       2195.08       358.96 o
  -6   6   5        622.44        696.80       107.37 o
  -5   6   5      17669.82      17267.92       487.80 o
  -4   6   5       5251.89       5239.25       183.95 o
  -3   6   5       8506.92       8310.97       252.85 o
  -2   6   5         42.29         82.85        61.74 o
  -1   6   5       1419.77       1559.84        74.44 o
   0   6   5       7856.36       8172.29       327.29 o
   1   6   5       8259.18       8334.77       254.46 o
   2   6   5       4226.56       3857.10       222.96 o
   3   6   5      16496.43      16837.74       507.30 o
   4   6   5        117.11         75.87       108.08 o
   5   6   5          7.52        129.20       120.43 o
   6   6   5        219.60        122.22       146.20 o
   7   6   5        849.41        835.48       134.92 o
   8   6   5          4.32       -140.65       334.26 o
   9   6   5         73.73         15.03       429.82 o
  10   6   5         24.53        102.18       310.29 o
 -10   7   5        369.85        234.06       245.87 o
  -9   7   5          8.00         -8.05       445.74 o
  -8   7   5        383.30        300.26       148.52 o
  -7   7   5        828.08        759.25       240.68 o
  -6   7   5      16541.42      16420.80       508.73 o
  -5   7   5       4353.73       4150.03       254.99 o
  -4   7   5      21515.35      21233.63       578.52 o
  -3   7   5       1736.84       1817.16       105.04 o
  -2   7   5       5617.73       5743.69       203.28 o
  -1   7   5        887.86        922.27        70.50 o
   0   7   5       9818.54       9540.48       275.75 o
   1   7   5       6566.71       6711.58       220.46 o
   2   7   5      47313.01      49061.46      1231.84 o
   3   7   5        315.39        305.10        95.73 o
   4   7   5      36622.07      36720.72      1023.73 o
   5   7   5        394.51        341.96       133.13 o
   6   7   5        100.57        -63.88       351.26 o
   7   7   5         96.65        102.89       154.96 o
   8   7   5        384.61        274.50       161.94 o
   9   7   5         53.83         83.92       195.40 o
  10   7   5        154.61        159.26       209.90 o
  -9   8   5        497.45        380.61       172.68 o
  -8   8   5          1.33        186.99       155.50 o
  -7   8   5        355.11        270.20       138.86 o
  -6   8   5         19.17        -34.89       274.68 o
  -5   8   5       4909.84       4849.51       237.64 o
  -4   8   5        464.44        321.38        84.10 o
  -3   8   5      14876.04      14380.68       415.32 o
  -2   8   5       6506.01       6777.61       235.67 o
  -1   8   5         27.12        117.74        64.96 o
   0   8   5       1483.65       1681.34       101.64 o
   1   8   5      32937.90      30969.16       779.11 o
   2   8   5        304.88        332.65        95.02 o
   3   8   5       9103.36       9036.94       304.02 o
   4   8   5        329.71        254.99       124.72 o
   5   8   5        610.21        492.09       170.35 o
   6   8   5         83.78        196.48       141.19 o
   7   8   5       2753.09       3108.58       306.89 o
   8   8   5        110.25        189.14       200.77 o
   9   8   5        278.08        637.21       326.75 o
  -9   9   5        367.76        306.53       216.70 o
  -8   9   5       1430.86       2116.17       264.12 o
  -7   9   5         73.55        232.80       150.13 o
  -6   9   5          0.65        -84.28       542.91 o
  -5   9   5      13434.57      13041.84       425.17 o
  -4   9   5         13.57        -26.30       316.73 o
  -3   9   5      22703.17      21617.11       597.85 o
  -2   9   5       4394.64       4712.26       215.45 o
  -1   9   5       2079.90       1863.32       112.55 o
   0   9   5       6703.73       6667.21       233.52 o
   1   9   5      56460.73      56816.99      1436.73 o
   2   9   5       2139.53       2178.08       215.45 o
   3   9   5       5440.23       5456.30       288.10 o
   4   9   5       1340.87       1465.00       156.57 o
   5   9   5       5096.77       4826.96       245.87 o
   6   9   5       5357.34       5802.56       476.34 o
   7   9   5       3107.23       3188.93       270.74 o
   8   9   5         13.85         95.02       262.33 o
   9   9   5         23.64        120.25       225.82 o
  -9  10   5          3.42        370.23       232.09 o
  -8  10   5         23.18        134.92       175.90 o
  -7  10   5          5.04        100.57       172.14 o
  -6  10   5        103.12         84.46       170.53 o
  -5  10   5         36.82        -74.44       280.22 o
  -4  10   5       1916.68       1978.74       149.95 o
  -3  10   5       2568.86       2369.91       163.02 o
  -2  10   5       8921.95       8359.28       288.28 o
  -1  10   5         32.88        -64.42       201.31 o
   0  10   5        751.76        661.55       102.18 o
   1  10   5      10150.23       9776.50       370.23 o
   2  10   5       3531.39       3646.66       202.38 o
   3  10   5         66.61         78.20       125.80 o
   4  10   5      10406.21      10261.97       386.87 o
   5  10   5       3214.40       3268.38       243.18 o
   6  10   5       1428.86       1646.80       215.80 o
   7  10   5        445.66        648.13       300.98 o
   8  10   5       1732.51       1819.13       520.72 o
   9  10   5          9.70        -25.05       443.24 o
  -9  11   5         66.16         99.13       215.80 o
  -8  11   5        102.62        -38.47       413.89 o
  -7  11   5        813.17        800.59       191.11 o
  -6  11   5        288.38        274.32       159.26 o
  -5  11   5       1556.75       1380.90       173.57 o
  -4  11   5        486.50        526.63       140.29 o
  -3  11   5       1178.46       1218.42       136.89 o
  -2  11   5        413.95        340.88       127.05 o
  -1  11   5      26436.98      25820.81       893.10 o
   0  11   5       2056.06       1901.62       134.74 o
   1  11   5       3485.80       3610.16       180.19 o
   2  11   5       1919.21       1712.12       159.08 o
   3  11   5        556.93        544.88       311.00 o
   4  11   5       3601.92       3386.12       241.57 o
   5  11   5       3079.97       2792.93       364.15 o
   6  11   5       1575.54       1621.04       276.82 o
   7  11   5         93.46        220.99       210.97 o
   8  11   5       2839.18       2973.84       270.20 o
  -8  12   5        426.68        632.02       186.46 o
  -7  12   5        188.94         70.50       181.63 o
  -6  12   5         96.30        -61.38       606.26 o
  -5  12   5        341.56        117.21       161.23 o
  -4  12   5        499.53        180.02       164.81 o
  -3  12   5        468.87        363.79       142.62 o
  -2  12   5       1012.69        839.78       125.98 o
  -1  12   5        719.17        667.81       168.21 o
   0  12   5      19380.61      19597.92       639.18 o
   1  12   5       2526.97       2387.27       158.36 o
   2  12   5      11024.91      11088.69       404.95 o
   3  12   5      17738.02      18198.95       604.11 o
   4  12   5        404.73        214.55       174.65 o
   5  12   5        243.99        237.64       173.22 o
   6  12   5       4198.59       4193.69       306.53 o
   7  12   5        315.46        498.35       251.06 o
   8  12   5          3.00        181.81       270.38 o
  -8  13   5         17.43        -31.49       407.81 o
  -7  13   5        107.73        -23.98       462.74 o
  -6  13   5         96.01        104.50       173.04 o
  -5  13   5       2196.24       2070.90       218.49 o
  -4  13   5       2947.54       2691.47       388.66 o
  -3  13   5        870.28        728.47       225.82 o
  -2  13   5       2090.26       2079.49       163.02 o
  -1  13   5       2305.20       2260.22       256.96 o
   0  13   5       1295.42       1341.17       139.57 o
   1  13   5       4287.55       4169.89       232.98 o
   2  13   5       1009.89        952.87       166.95 o
   3  13   5         30.32        -27.02       327.29 o
   4  13   5        254.99        182.88       158.18 o
   5  13   5          9.61        119.18       203.10 o
   6  13   5        919.10        814.37       224.57 o
   7  13   5        209.42         34.36       207.39 o
   8  13   5         75.40         -5.01       473.66 o
  -7  14   5       4103.03       3560.95       382.58 o
  -6  14   5       1735.07       1643.94       217.77 o
  -5  14   5        266.71        285.77       178.58 o
  -4  14   5        289.82        294.36       249.80 o
  -3  14   5        144.92         25.41       132.06 o
  -2  14   5        689.74        681.23       174.29 o
  -1  14   5         86.65        176.79       170.35 o
   0  14   5        511.10        712.55       132.42 o
   1  14   5        104.19       -142.44       295.79 o
   2  14   5       3428.29       3376.64       252.49 o
   3  14   5        950.63       1162.77       230.30 o
   4  14   5       2585.19       3150.46       295.25 o
   5  14   5       1981.50       2037.79       265.01 o
   6  14   5        498.28        344.28       266.62 o
   7  14   5        285.34        202.20       213.12 o
  -7  15   5        165.51        427.49       202.92 o
  -6  15   5        154.09        198.80       198.45 o
  -5  15   5       1860.34       1513.67       215.27 o
  -4  15   5       3980.90       4250.41       278.08 o
  -3  15   5       4381.72       4569.65       238.71 o
  -2  15   5       1571.05       1304.85       167.49 o
  -1  15   5      13174.54      14977.28       583.71 o
   0  15   5        549.01        794.32       160.15 o
   1  15   5       3573.47       3169.07       260.00 o
   2  15   5       3056.10       3079.42       247.83 o
   3  15   5        522.07        517.68       172.68 o
   4  15   5        104.95         71.22       202.74 o
   5  15   5         36.92       -130.63       421.41 o
   6  15   5          3.70         57.62       209.36 o
  -6  16   5         63.68        328.00       353.41 o
  -5  16   5        275.40        252.13       271.63 o
  -4  16   5        326.77        277.72       209.18 o
  -3  16   5       2536.78       2346.29       312.61 o
  -2  16   5        763.24        649.92       164.45 o
  -1  16   5         38.07       -130.27       397.07 o
   0  16   5       1022.09        909.92       190.39 o
   1  16   5       5357.58       5534.50       500.50 o
   2  16   5         26.86        109.87       163.91 o
   3  16   5        344.70        686.42       270.56 o
   4  16   5        905.64       1125.73       241.75 o
   5  16   5        261.35        205.43       227.61 o
   6  16   5         13.84         47.06       214.01 o
  -5  17   5          0.45         11.81       200.59 o
  -4  17   5        736.81        972.37       205.96 o
  -3  17   5        668.76       1152.75       219.92 o
  -2  17   5          1.40         32.75       189.68 o
  -1  17   5        209.77        246.94       215.45 o
   0  17   5        252.94        408.52       160.51 o
   1  17   5          3.20        -55.83       535.57 o
   2  17   5          0.41       -248.19       399.94 o
   3  17   5         41.50        141.72       215.80 o
   4  17   5        511.03        754.42       216.34 o
   5  17   5         17.48       -119.71       485.29 o
  -4  18   5         20.25       -126.15       509.27 o
  -3  18   5        212.29        305.63       222.60 o
  -2  18   5        627.51        640.08       214.55 o
  -1  18   5        540.70        706.46       208.65 o
   0  18   5         28.25        -60.84       431.07 o
   1  18   5       1378.13       1024.26       270.38 o
   2  18   5        575.33        461.13       227.97 o
   3  18   5         45.57        -45.63       441.99 o
   4  18   5        215.01         54.40       488.69 o
  -3  19   5        222.10        148.52       225.29 o
  -2  19   5         98.56        261.08       217.41 o
  -1  19   5         31.52       -147.09       414.61 o
   0  19   5        914.51        788.24       372.74 o
   1  19   5        349.51        181.63       263.22 o
   2  19   5        110.25        272.17       342.67 o
 -10   0   6       3954.84       4091.15       435.90 o
  -8   0   6        210.26        227.61       169.82 o
  -6   0   6       1565.01       1481.10       144.76 o
  -4   0   6      13027.06      12626.16       382.76 o
  -2   0   6      24906.15      28317.59       867.87 o
   0   0   6      44268.65      50500.16      1398.79 o
   2   0   6       7513.20       7157.86       893.99 o
   4   0   6       9754.04      10285.95       415.86 o
   6   0   6       1894.99       1971.76       424.27 o
   8   0   6        550.32        689.11       408.70 o
  10   0   6        160.20        412.82       483.14 o
 -10   1   6         29.44        132.42       176.62 o
  -9   1   6         96.65        124.01       170.35 o
  -8   1   6       1046.51       1468.76       167.49 o
  -7   1   6       8261.10       8003.54       264.66 o
  -6   1   6       4779.46       5039.73       180.73 o
  -5   1   6       3953.88       3937.44       151.03 o
  -4   1   6      26651.83      26989.49       657.79 o
  -3   1   6      13703.32      13367.69       357.17 o
  -2   1   6     176226.88     178924.25      5489.41 o
  -1   1   6     119691.20     123235.13      3248.16 o
   0   1   6     135248.09     141381.11      3953.73 o
   1   1   6        674.85        -48.14       224.21 o
   3   1   6       2225.24       2422.16       150.67 o
   4   1   6      19972.42      19271.17       558.48 o
   5   1   6      29289.88      29775.97       832.08 o
   6   1   6      10761.50      11121.08       372.20 o
   7   1   6         12.94        -82.13       298.83 o
   8   1   6        241.50        214.73       170.35 o
   9   1   6        555.58        472.59       210.26 o
  10   1   6         57.55        222.96       162.84 o
 -10   2   6       1141.45       1093.87       269.13 o
  -9   2   6        126.18        250.88       146.02 o
  -8   2   6       1540.61       1853.30       143.51 o
  -7   2   6        578.39        434.83        92.33 o
  -6   2   6       2144.16       1922.73       113.09 o
  -5   2   6      18225.31      18166.92       461.13 o
  -4   2   6       3794.07       3852.09       127.59 o
  -3   2   6       4171.49       3736.13       136.89 o
  -2   2   6        582.84        677.65        81.42 o
  -1   2   6       1443.03       1217.70        87.32 o
   1   2   6       2036.25       2025.27       156.22 o
   2   2   6      14379.47      12258.97      1683.85 o
   3   2   6      37040.75      37619.72      1091.55 o
   4   2   6      10001.83      10680.52       367.01 o
   5   2   6        205.03         69.25       106.65 o
   6   2   6        918.98        770.70       180.02 o
   7   2   6       1977.98       2029.56       256.07 o
   8   2   6       2091.75       1716.77       168.92 o
   9   2   6         17.20         58.69       248.91 o
  10   2   6        163.36        461.49       214.01 o
 -10   3   6        178.96        128.48       210.97 o
  -9   3   6         35.34        -96.09       296.51 o
  -8   3   6       2275.42       2051.03       151.39 o
  -7   3   6       2813.23       2521.29       131.16 o
  -6   3   6       2211.07       2438.44       122.93 o
  -5   3   6       7136.55       7039.05       205.78 o
  -4   3   6       4593.48       4803.88       160.69 o
  -3   3   6       1061.65       1222.35        80.52 o
  -2   3   6       2377.66       2126.37       106.29 o
  -1   3   6       2208.98       2260.22       206.50 o
   0   3   6       7658.34       7654.07       228.87 o
   2   3   6       3236.77       3992.02       291.14 o
   3   3   6      25517.16      26735.92       695.73 o
   4   3   6       9263.09       7632.42       289.35 o
   5   3   6       8918.65       8645.41       414.61 o
   6   3   6         24.44        109.69       204.35 o
   7   3   6       1417.20       1394.14       266.98 o
   8   3   6          0.08        115.78       140.11 o
   9   3   6        548.36        388.66       161.05 o
  10   3   6        335.16        667.63       180.55 o
 -10   4   6         85.27        226.00       153.17 o
  -9   4   6        523.96        568.68       191.47 o
  -8   4   6        394.28        538.44       131.16 o
  -7   4   6       5605.58       5742.97       209.18 o
  -6   4   6        107.98        -31.31       197.91 o
  -5   4   6        291.02        278.26        64.96 o
  -4   4   6       7436.35       7881.15       229.05 o
  -3   4   6       6170.06       5907.77       204.53 o
  -2   4   6       7113.85       7118.14       229.05 o
  -1   4   6         93.17         33.28        43.30 o
   0   4   6       7030.70       7427.71       225.82 o
   1   4   6       6269.22       5340.53       480.82 o
   2   4   6       1325.31        997.42        92.33 o
   3   4   6      14092.29      16450.33       471.87 o
   4   4   6         41.42        -75.69       230.48 o
   5   4   6      10901.67      11577.20       498.00 o
   6   4   6          3.55        -28.81       269.67 o
   7   4   6        890.03        873.95       157.47 o
   8   4   6       2714.32       2481.39       407.81 o
   9   4   6        236.35        374.53       175.18 o
  10   4   6       1323.01       1173.68       363.61 o
 -10   5   6         12.54       -163.55       367.73 o
  -9   5   6       2360.34       2373.31       199.52 o
  -8   5   6        677.51        578.34       128.48 o
  -7   5   6          6.43        -31.85       247.48 o
  -6   5   6       8222.15       7593.59       266.09 o
  -5   5   6       1123.23       1248.84        99.13 o
  -4   5   6         49.12         40.62        54.22 o
  -3   5   6      10617.87      10354.31       286.84 o
  -2   5   6      24486.15      24758.61       636.32 o
  -1   5   6        182.21        130.99        53.32 o
   0   5   6      16134.25      16455.70       505.33 o
   1   5   6         59.38         82.67        63.70 o
   2   5   6      34164.37      36577.56       938.55 o
   3   5   6       2469.31       2228.55       202.03 o
   4   5   6         31.55         23.80       108.80 o
   5   5   6       2017.82       2013.46       161.76 o
   6   5   6        309.95        418.55       133.85 o
   7   5   6         69.68         49.21       175.18 o
   8   5   6         15.48       -104.86       329.79 o
   9   5   6        836.40        574.40       295.25 o
  10   5   6        763.68        683.20       228.33 o
 -10   6   6         22.89        273.60       175.72 o
  -9   6   6        191.74        253.56       170.35 o
  -8   6   6        439.47        387.23       140.83 o
  -7   6   6         44.16        -89.83       295.79 o
  -6   6   6       3140.27       3164.23       175.90 o
  -5   6   6       2235.57       2219.60       134.39 o
  -4   6   6         62.57         59.05        66.92 o
  -3   6   6      10722.93      10227.08       292.03 o
  -2   6   6       8648.81       8355.52       247.83 o
  -1   6   6       2487.64       2397.65       125.80 o
   0   6   6      61146.69      63806.65      1587.22 o
   1   6   6       2172.34       2246.62       106.47 o
   2   6   6       4970.65       4907.49       248.19 o
   3   6   6        408.49        531.82       106.47 o
   4   6   6       7739.15       8129.34       322.27 o
   5   6   6       7007.02       7062.13       296.69 o
   6   6   6        709.36        648.49       223.50 o
   7   6   6      15645.75      15740.65       679.62 o
   8   6   6        390.16        443.78       161.23 o
   9   6   6       2019.32       2138.72       407.27 o
  10   6   6        204.59        254.46       321.02 o
 -10   7   6         24.30       -107.37       588.00 o
  -9   7   6       3086.89       3065.10       299.01 o
  -8   7   6        565.85        580.85       137.07 o
  -7   7   6       1947.56       1959.24       373.09 o
  -6   7   6        228.51        355.92       202.56 o
  -5   7   6       5161.65       5165.34       197.73 o
  -4   7   6       1345.84       1480.21       110.05 o
  -3   7   6        415.91        386.34        74.98 o
  -2   7   6          6.36          1.43        66.21 o
  -1   7   6       4664.82       4904.09       170.17 o
   0   7   6          3.31          9.30        57.44 o
   1   7   6       9836.67       9781.16       290.78 o
   2   7   6        814.81        784.66        98.42 o
   3   7   6       2346.98       2159.29       185.38 o
   4   7   6        686.55       1108.19       135.82 o
   5   7   6       5400.57       5964.68       304.02 o
   6   7   6       4440.14       4413.43       423.56 o
   7   7   6       8513.82       9186.17       411.39 o
   8   7   6        143.08       -276.47       520.18 o
   9   7   6       1103.76        807.92       234.24 o
  -9   8   6        176.09        203.46       172.86 o
  -8   8   6       2988.13       2662.12       206.68 o
  -7   8   6        757.32        598.56       171.96 o
  -6   8   6       1372.72       1628.73       140.11 o
  -5   8   6       1019.78       1112.13       121.14 o
  -4   8   6        693.86        693.22        83.39 o
  -3   8   6       4852.93       4566.96       179.30 o
  -2   8   6      35936.02      35739.40       898.83 o
  -1   8   6      12267.04      12780.58       346.25 o
   0   8   6      58287.17      57556.92      1463.39 o
   1   8   6       1507.07       1432.25       107.54 o
   2   8   6       7231.12       7343.79       264.12 o
   3   8   6        442.67        263.58       100.39 o
   4   8   6       9927.97      10097.17       339.27 o
   5   8   6        132.59         63.35       187.71 o
   6   8   6       9344.34       9790.46       410.31 o
   7   8   6       6431.34       6604.22       283.80 o
   8   8   6        460.27        841.03       220.81 o
   9   8   6       1574.42       1474.13       259.29 o
  -9   9   6        405.53        276.11       171.96 o
  -8   9   6          9.34        -60.30       334.98 o
  -7   9   6       1085.10        888.63       181.98 o
  -6   9   6       2989.74       3035.22       200.24 o
  -5   9   6       3546.95       3836.52       189.32 o
  -4   9   6        371.75        560.63        87.86 o
  -3   9   6          6.84         75.51        88.22 o
  -2   9   6      11720.71      12275.07       421.59 o
  -1   9   6        166.63        184.13        73.19 o
   0   9   6       5655.12       5612.88       204.35 o
   1   9   6       8770.11       8542.34       297.94 o
   2   9   6      15153.27      14468.90       436.80 o
   3   9   6      25218.98      25413.18       716.48 o
   4   9   6       9552.77       9321.45       357.35 o
   5   9   6       5659.78       5541.48       318.52 o
   6   9   6        725.27        820.27       161.76 o
   7   9   6        259.75        411.75       206.86 o
   8   9   6        101.93        170.17       207.39 o
   9   9   6        570.80        202.03       237.81 o
  -9  10   6          0.44        -59.23       390.09 o
  -8  10   6       1233.34        957.88       183.06 o
  -7  10   6       1873.64       1824.14       210.61 o
  -6  10   6       1862.51       1709.97       204.17 o
  -5  10   6        440.33        414.61       119.53 o
  -4  10   6        246.77        196.30       107.54 o
  -3  10   6        885.93        879.86       178.23 o
  -2  10   6       3300.71       3432.47       283.44 o
  -1  10   6        949.92       1035.00       169.82 o
   0  10   6       1556.08       1554.65       141.90 o
   1  10   6        335.76        188.78       124.36 o
   2  10   6       4621.18       4717.09       229.94 o
   3  10   6        337.77        506.05       139.22 o
   4  10   6      10993.15      10684.46       587.47 o
   5  10   6       2743.85       2849.12       207.21 o
   6  10   6        229.54        348.58       198.09 o
   7  10   6          0.16        227.08       204.71 o
   8  10   6         67.53        344.28       285.77 o
   9  10   6          4.55        379.54       279.87 o
  -8  11   6        321.82         59.95       173.39 o
  -7  11   6        801.53        826.18       196.84 o
  -6  11   6         20.15         65.85       150.31 o
  -5  11   6        894.35        609.30       182.16 o
  -4  11   6       3488.82       3236.35       222.96 o
  -3  11   6        978.92        921.02       197.02 o
  -2  11   6         19.08        107.37       108.26 o
  -1  11   6       3681.46       3671.53       248.73 o
   0  11   6       7501.93       6978.21       287.20 o
   1  11   6        783.53        726.68       114.52 o
   2  11   6        630.79        792.00       165.70 o
   3  11   6       4461.65       4464.79       238.17 o
   4  11   6       7947.21       8416.90       612.34 o
   5  11   6        358.77        583.53       161.41 o
   6  11   6        603.06        467.22       239.25 o
   7  11   6          2.31        210.44       210.61 o
   8  11   6        441.58        187.71       232.80 o
  -8  12   6        263.97        321.92       244.61 o
  -7  12   6         41.74         -5.19       375.78 o
  -6  12   6          0.19          0.54       158.18 o
  -5  12   6       2110.35       2051.21       197.55 o
  -4  12   6       1638.89       1683.31       152.82 o
  -3  12   6       1028.83       1052.00       140.83 o
  -2  12   6         85.60         66.92       160.87 o
  -1  12   6        954.98        901.69       131.88 o
   0  12   6          3.96        -27.56       269.49 o
   1  12   6       1027.25        719.53       120.96 o
   2  12   6        427.45        423.38       182.70 o
   3  12   6       5922.14       6220.03       343.93 o
   4  12   6          0.30        136.00       153.35 o
   5  12   6        791.23        632.02       188.61 o
   6  12   6        356.77        387.23       210.61 o
   7  12   6        560.04        299.37       224.39 o
   8  12   6         65.31         -7.34       560.45 o
  -8  13   6        201.89        142.44       186.10 o
  -7  13   6        314.36        362.89       206.68 o
  -6  13   6        500.07        591.05       298.65 o
  -5  13   6       2273.08       2418.58       220.28 o
  -4  13   6        604.30        431.79       160.15 o
  -3  13   6       6516.57       5574.23       277.90 o
  -2  13   6       9006.56       8130.59       367.91 o
  -1  13   6       1863.85       1891.60       159.80 o
   0  13   6       9378.94      10123.29       521.80 o
   1  13   6       3754.35       3444.82       314.40 o
   2  13   6         25.91        -91.62       295.79 o
   3  13   6        781.26        740.28       305.63 o
   4  13   6        874.11        883.97       172.68 o
   5  13   6       3685.72       3507.27       439.84 o
   6  13   6       2852.95       3261.04       416.94 o
   7  13   6         58.18       -343.75       481.71 o
  -7  14   6        338.68        261.79       236.56 o
  -6  14   6         24.17         -7.87       441.99 o
  -5  14   6         30.43       -166.77       368.08 o
  -4  14   6       2366.91       2436.83       270.56 o
  -3  14   6        352.65        144.23       157.47 o
  -2  14   6         53.60        148.16       161.76 o
  -1  14   6        129.31        102.35       157.29 o
   0  14   6       4017.10       4032.64       232.98 o
   1  14   6        511.47        408.70       130.27 o
   2  14   6       2286.62       2386.37       260.72 o
   3  14   6        223.58       -112.20       352.34 o
   4  14   6         25.03        136.71       265.01 o
   5  14   6        883.71       1137.71       237.46 o
   6  14   6         44.12        -53.15       442.70 o
   7  14   6          9.95         38.65       269.67 o
  -7  15   6       1903.97       2096.31       399.94 o
  -6  15   6        613.98        411.03       227.61 o
  -5  15   6         23.58       -160.51       441.27 o
  -4  15   6       2416.91       2633.49       233.88 o
  -3  15   6        816.39        692.15       150.67 o
  -2  15   6       3239.88       2563.70       504.80 o
  -1  15   6      19961.39      21517.79      1067.93 o
   0  15   6       1284.41       1350.66       245.51 o
   1  15   6       1099.92       1214.48       170.00 o
   2  15   6        621.18        616.63       217.77 o
   3  15   6         85.70       -138.86       466.50 o
   4  15   6         74.81         63.35       356.45 o
   5  15   6       5167.30       5138.32       761.22 o
   6  15   6          1.96        150.13       329.97 o
  -6  16   6       1843.73       1783.16       266.44 o
  -5  16   6       1669.37       1468.94       282.01 o
  -4  16   6        257.25        -40.80       400.83 o
  -3  16   6          6.41        -23.98       531.46 o
  -2  16   6        206.92         70.68       147.27 o
  -1  16   6        425.38        260.36       211.69 o
   0  16   6         17.85       -161.23       337.66 o
   1  16   6        157.49        179.30       317.26 o
   2  16   6        141.30       -143.51       389.38 o
   3  16   6        460.14        688.21       194.87 o
   4  16   6       4139.10       4085.07       328.00 o
   5  16   6         68.37         41.87       219.03 o
   6  16   6        553.27        840.49       232.98 o
  -5  17   6       1438.87       1527.09       233.52 o
  -4  17   6        252.07        280.94       192.36 o
  -3  17   6         33.85        -75.69       403.51 o
  -2  17   6         34.85        223.32       243.54 o
  -1  17   6          0.12       -161.58       477.24 o
   0  17   6         39.51       -119.18       353.59 o
   1  17   6       3229.64       3333.33       285.41 o
   2  17   6        122.78       -477.78       591.05 o
   3  17   6       7631.22       7979.75       943.38 o
   4  17   6          3.41       -259.82       569.75 o
   5  17   6       1417.85       1497.39       287.56 o
  -4  18   6        275.61        441.27       222.96 o
  -3  18   6         34.16        -12.53       423.20 o
  -2  18   6       1183.19       1213.05       234.59 o
  -1  18   6        251.13        130.09       205.25 o
   0  18   6         25.75         42.95       165.70 o
   1  18   6       1280.90       1426.53       232.80 o
   2  18   6          7.04       -128.30       437.51 o
   3  18   6          8.10        231.91       253.38 o
   4  18   6          2.71       -123.83       474.38 o
  -2  19   6       1738.10       2014.89       266.44 o
  -1  19   6        110.64        114.88       222.25 o
   0  19   6       1436.89       1320.24       304.20 o
   1  19   6         30.54        477.78       269.49 o
   2  19   6         48.60         54.04       230.12 o
  -9   0   7         34.07         38.11       248.55 o
  -7   0   7      15095.57      16221.11       551.68 o
  -5   0   7       2636.18       2624.19       137.96 o
  -3   0   7        326.90        367.73        57.26 o
  -1   0   7       1014.72        838.52        77.48 o
   1   0   7       2448.37       2409.10       215.27 o
   3   0   7       4285.88       4824.64       638.64 o
   5   0   7      24233.74      23733.81       782.69 o
   7   0   7        302.46        327.46       272.89 o
   9   0   7       1684.57       1327.93       780.01 o
 -10   1   7        168.52        156.93       196.12 o
  -9   1   7         13.59        130.81       121.14 o
  -8   1   7        107.79        246.05       109.33 o
  -7   1   7         20.38        -93.05       224.04 o
  -6   1   7        951.28       1011.92       107.01 o
  -5   1   7       4327.77       4397.50       153.89 o
  -4   1   7      13508.24      13114.49       343.39 o
  -3   1   7         84.64         38.65        60.48 o
  -2   1   7      10132.34      10884.69       319.41 o
  -1   1   7       2187.09       1768.13       122.22 o
   0   1   7       2934.39       2648.34       131.88 o
   1   1   7         88.15         62.09        56.19 o
   2   1   7      39643.92      40158.73      1333.48 o
   3   1   7       3237.07       3129.70       168.56 o
   4   1   7       1886.28       1996.28       150.31 o
   5   1   7        314.73        278.26       188.78 o
   6   1   7       2451.69       2640.83       171.43 o
   7   1   7        357.38        314.94       132.95 o
   8   1   7         86.10        205.43       176.97 o
   9   1   7       3742.96       3646.12       261.26 o
  10   1   7         45.10         49.57       194.15 o
 -10   2   7        684.39        525.55       147.09 o
  -9   2   7         93.54        274.32       126.33 o
  -8   2   7       3035.19       3174.25       174.83 o
  -7   2   7        828.43        566.71       146.02 o
  -6   2   7        392.25        465.61        71.40 o
  -5   2   7      13667.12      13076.56       347.33 o
  -4   2   7       6017.68       5905.81       186.64 o
  -3   2   7      10927.72      10426.42       306.35 o
  -2   2   7       8482.71       8424.77       333.01 o
  -1   2   7       4402.33       3991.66       149.77 o
   1   2   7        359.73        158.36        66.21 o
   2   2   7       2098.99       1705.32       224.57 o
   3   2   7       1522.09       1322.56       124.54 o
   4   2   7      33395.36      33127.38       883.44 o
   5   2   7        189.83        179.66       128.84 o
   6   2   7       2054.80       2012.56       166.42 o
   7   2   7       2984.88       2916.76       188.43 o
   8   2   7        239.26        223.50       142.44 o
   9   2   7        871.06       1273.35       274.86 o
  10   2   7        710.50        706.11       173.04 o
 -10   3   7       1196.24       1196.59       205.60 o
  -9   3   7         28.10        169.82       124.36 o
  -8   3   7       1245.29       1323.81       127.76 o
  -7   3   7       1858.40       1772.42       176.44 o
  -6   3   7       2095.78       2088.08       102.53 o
  -5   3   7       5158.08       4823.92       169.64 o
  -4   3   7          0.42        -24.87       168.56 o
  -3   3   7      10716.02      11006.73       319.41 o
  -2   3   7       3367.03       3300.05       156.04 o
  -1   3   7       7804.48       8650.60       281.48 o
   0   3   7        444.71        487.98        88.40 o
   1   3   7       4162.23       3734.52       174.47 o
   2   3   7        209.28        179.12        75.69 o
   3   3   7        231.35        291.85       103.79 o
   4   3   7       9105.44       9722.82       455.94 o
   5   3   7          3.15        125.26       114.34 o
   6   3   7       1806.27       1792.64       161.58 o
   7   3   7       6350.96       6657.54       451.29 o
   8   3   7        495.37        472.77       152.28 o
   9   3   7         72.62        303.31       354.48 o
  10   3   7        145.28        291.14       176.26 o
 -10   4   7        420.31        587.11       195.40 o
  -9   4   7        661.60        617.53       264.83 o
  -8   4   7       1196.69       1054.68       230.84 o
  -7   4   7       2777.66       2700.59       187.35 o
  -6   4   7         70.01         67.28        67.64 o
  -5   4   7          0.38          0.36        59.41 o
  -4   4   7       1450.00       1502.04        79.27 o
  -3   4   7      18822.56      19691.87       515.71 o
  -2   4   7       7845.07       8206.11       255.71 o
  -1   4   7      55912.92      58832.60      1627.84 o
   0   4   7       7022.38       6708.18       201.13 o
   1   4   7      14450.47      14179.20       426.78 o
   2   4   7          9.97         11.09        73.72 o
   3   4   7       2060.18       2016.50       135.82 o
   4   4   7       2252.61       2298.69       163.37 o
   5   4   7        969.99       1090.65       187.53 o
   6   4   7      14196.26      13532.86       462.21 o
   7   4   7       2202.19       1949.22       199.70 o
   8   4   7        278.34        282.73       159.62 o
   9   4   7         17.07       -116.85       388.13 o
  10   4   7         25.81       -120.61       443.96 o
 -10   5   7         89.33        170.00       229.58 o
  -9   5   7       4665.02       4813.54       351.98 o
  -8   5   7        353.17        446.64       122.40 o
  -7   5   7        177.28         52.07       102.00 o
  -6   5   7       6837.11       6785.49       269.31 o
  -5   5   7       7818.54       7423.42       236.74 o
  -4   5   7       3814.44       3893.60       208.11 o
  -3   5   7      43871.63      44725.34      1107.29 o
  -2   5   7      25321.71      25096.46       631.49 o
  -1   5   7       5723.25       5609.84       180.73 o
   0   5   7       4476.49       4511.67       158.36 o
   1   5   7       3987.09       3846.36       156.75 o
   2   5   7      27448.94      29286.57       771.78 o
   3   5   7         10.94          3.40        94.30 o
   4   5   7       9035.63       8660.98       322.81 o
   5   5   7      13936.89      13808.97       470.08 o
   6   5   7      10989.03      11156.33       512.49 o
   7   5   7          4.13       -116.31       312.97 o
   8   5   7       1361.27       1099.24       215.27 o
   9   5   7        757.43        571.36       172.32 o
  10   5   7          0.55        -90.54       617.17 o
 -10   6   7        176.64        -55.83       401.01 o
  -9   6   7        489.76        482.07       161.23 o
  -8   6   7        958.67        893.99       191.29 o
  -7   6   7         98.65        117.74       158.36 o
  -6   6   7         99.60        164.45        84.46 o
  -5   6   7       1433.47       1526.91       108.44 o
  -4   6   7          7.32         21.29        62.45 o
  -3   6   7      26734.88      26266.56       662.98 o
  -2   6   7        500.31        392.60        65.67 o
  -1   6   7       6537.90       6074.55       186.10 o
   0   6   7       6940.73       7017.57       209.72 o
   1   6   7       1271.24       1209.47       101.46 o
   2   6   7      15033.50      15880.94       445.57 o
   3   6   7      40329.64      40307.61      1064.71 o
   4   6   7         14.09       -153.71       246.76 o
   5   6   7         22.21       -166.77       386.69 o
   6   6   7       1253.81       1432.07       168.38 o
   7   6   7       1740.99       1664.16       184.13 o
   8   6   7        765.48        953.22       169.28 o
   9   6   7        698.12        430.71       218.13 o
  10   6   7         37.79         80.70       220.64 o
 -10   7   7          0.37        282.01       198.98 o
  -9   7   7          6.03        -12.53       343.75 o
  -8   7   7        868.18        729.37       137.61 o
  -7   7   7         10.12       -164.63       290.96 o
  -6   7   7       1282.38       1514.57       139.04 o
  -5   7   7        475.43        517.86        87.68 o
  -4   7   7       1275.74       1177.44        88.93 o
  -3   7   7        822.56        748.52        76.41 o
  -2   7   7       1491.27       1381.25       117.39 o
  -1   7   7       2092.91       2197.95       113.63 o
   0   7   7      33976.74      35630.61       868.59 o
   1   7   7         47.82          8.95        71.22 o
   2   7   7      79348.02      83853.72      2146.77 o
   3   7   7       8383.48       8253.17       353.77 o
   4   7   7      54278.22      54969.05      1654.68 o
   5   7   7       1190.77       1364.43       162.30 o
   6   7   7       1132.76       1063.27       165.16 o
   7   7   7         51.00        223.14       157.47 o
   8   7   7       1972.20       1775.46       203.46 o
   9   7   7        420.57        568.14       234.06 o
  -9   8   7        120.49         26.48       146.02 o
  -8   8   7        469.70        515.89       157.47 o
  -7   8   7        219.78        317.26       255.53 o
  -6   8   7        311.48        547.21       117.56 o
  -5   8   7        370.64        328.36        93.23 o
  -4   8   7       1389.46       1378.93       110.94 o
  -3   8   7      23342.43      22070.19       787.88 o
  -2   8   7      11146.88      10606.08       324.96 o
  -1   8   7       3259.67       3597.81       145.84 o
   0   8   7       1375.46       1513.85        91.08 o
   1   8   7      25417.21      26760.98       701.99 o
   2   8   7       7423.04       7276.86       325.32 o
   3   8   7       8943.79       8701.06       372.20 o
   4   8   7        422.14        612.34       211.69 o
   5   8   7          0.84       -226.36       505.15 o
   6   8   7       4761.89       4513.64       257.86 o
   7   8   7       6170.85       6554.11       300.62 o
   8   8   7        239.44         69.25       239.07 o
   9   8   7          2.57        268.41       226.54 o
  -9   9   7        764.84        771.60       166.42 o
  -8   9   7         61.68        294.00       232.09 o
  -7   9   7          4.24         89.29       154.96 o
  -6   9   7       1804.65       1876.92       172.86 o
  -5   9   7       5004.91       5122.22       316.01 o
  -4   9   7        568.43        443.42        85.00 o
  -3   9   7      36257.20      35497.11      1013.17 o
  -2   9   7       5535.94       5553.83       201.85 o
  -1   9   7        865.12        946.25        81.60 o
   0   9   7        356.27        276.64        71.04 o
   1   9   7       9984.08      10211.69       341.78 o
   2   9   7       4891.37       4581.81       241.75 o
   3   9   7      13798.06      14160.77       441.09 o
   4   9   7       4327.22       4083.82       196.12 o
   5   9   7        552.31        460.42       123.47 o
   6   9   7       5980.63       6365.33       307.06 o
   7   9   7        899.66        880.57       221.53 o
   8   9   7        698.41        828.14       233.88 o
   9   9   7        851.10        715.41       251.06 o
  -9  10   7         24.19        298.12       183.24 o
  -8  10   7          7.69         61.91       161.05 o
  -7  10   7        649.02        443.24       173.75 o
  -6  10   7         51.06        117.74       195.58 o
  -5  10   7          2.03        316.19       106.47 o
  -4  10   7       2001.67       2011.13       161.41 o
  -3  10   7       1777.23       1842.93       223.68 o
  -2  10   7       1624.43       1443.88       124.01 o
  -1  10   7      16690.11      16987.51       513.56 o
   0  10   7      18927.40      18738.29       610.19 o
   1  10   7      12918.53      12440.59       430.89 o
   2  10   7         47.48        198.09       148.52 o
   3  10   7       1812.12       1736.63       149.42 o
   4  10   7        306.89        388.84       161.94 o
   5  10   7       2717.85       2745.87       247.30 o
   6  10   7       2798.04       2685.74       353.77 o
   7  10   7        650.50        866.80       252.31 o
   8  10   7       1655.18       1632.13       263.40 o
   9  10   7         97.81         55.47       239.25 o
  -8  11   7        958.29        786.63       185.38 o
  -7  11   7       2374.28       2754.99       250.70 o
  -6  11   7        172.74        326.21       269.67 o
  -5  11   7       3946.59       3762.80       287.56 o
  -4  11   7       1724.41       1606.90       138.14 o
  -3  11   7        713.92        634.17       129.55 o
  -2  11   7       8800.63       8269.81       351.44 o
  -1  11   7      12954.49      13645.95       548.46 o
   0  11   7       2786.47       2563.53       240.50 o
   1  11   7        522.37        506.41       128.48 o
   2  11   7       1485.08       1515.46       160.33 o
   3  11   7          3.47        -66.03       286.67 o
   4  11   7       3647.09       3517.29       230.84 o
   5  11   7        235.92        625.76       160.87 o
   6  11   7          6.33       -180.73       351.08 o
   7  11   7         67.81        258.57       299.19 o
   8  11   7         22.94       -222.60       450.04 o
  -8  12   7       1420.28       2015.60       227.08 o
  -7  12   7       1637.46       1774.39       237.46 o
  -6  12   7       1403.25       1447.46       189.50 o
  -5  12   7       1943.63       2250.38       368.98 o
  -4  12   7        455.60        416.76       129.38 o
  -3  12   7       1496.38       1556.08       165.52 o
  -2  12   7       1588.45       1546.60       156.04 o
  -1  12   7       1122.03       1092.44       137.25 o
   0  12   7       3414.22       3255.32       259.11 o
   1  12   7       1843.14       1642.69       158.54 o
   2  12   7          0.51         94.30       133.13 o
   3  12   7         24.55        -10.38       587.11 o
   4  12   7       1507.74       1991.09       197.73 o
   5  12   7        760.23       1016.75       184.13 o
   6  12   7        277.38        162.48       205.60 o
   7  12   7        244.61        512.13       255.17 o
   8  12   7          2.27        268.23       238.53 o
  -8  13   7         88.83        261.43       194.87 o
  -7  13   7          2.25        401.37       282.73 o
  -6  13   7        587.36        663.52       283.09 o
  -5  13   7        777.10        571.36       190.75 o
  -4  13   7       1608.63       1553.22       162.12 o
  -3  13   7       1002.80       1006.37       216.70 o
  -2  13   7         11.60        -37.22       392.78 o
  -1  13   7          4.50        106.83       121.32 o
   0  13   7        727.84        376.14       211.87 o
   1  13   7        192.78        147.27       134.74 o
   2  13   7       5740.39       6453.19       407.27 o
   3  13   7       2763.50       2243.04       220.28 o
   4  13   7        920.61        829.93       187.53 o
   5  13   7        111.09        106.11       175.18 o
   6  13   7        161.39        547.03       220.28 o
   7  13   7         62.30       -297.94       493.16 o
  -7  14   7       1419.11       1601.17       391.53 o
  -6  14   7        761.31       1367.30       272.17 o
  -5  14   7        125.26        177.33       175.01 o
  -4  14   7        613.98        559.55       178.41 o
  -3  14   7        938.23        538.08       162.30 o
  -2  14   7         33.21       -139.22       321.92 o
  -1  14   7         18.26        -29.35       508.91 o
   0  14   7          5.75        -14.14       353.77 o
   1  14   7          5.03        100.92       203.99 o
   2  14   7        367.93        332.65       156.40 o
   3  14   7        483.99        618.42       167.85 o
   4  14   7         37.05       -112.73       362.36 o
   5  14   7       1190.10       1641.62       254.10 o
   6  14   7         66.95        200.77       232.09 o
   7  14   7        134.85         92.87       319.41 o
  -6  15   7         11.10       -194.51       756.21 o
  -5  15   7        950.20       1016.03       201.13 o
  -4  15   7       1347.26       1607.62       203.46 o
  -3  15   7       1034.41        751.56       369.52 o
  -2  15   7       1537.33       1442.27       232.98 o
  -1  15   7       3069.47       2904.59       362.72 o
   0  15   7       1139.40        966.47       172.86 o
   1  15   7       1314.72       1085.64       332.47 o
   2  15   7       3971.59       4104.40       285.59 o
   3  15   7        218.03         26.30       178.23 o
   4  15   7        144.88        -54.22       574.76 o
   5  15   7        362.36        422.84       231.55 o
   6  15   7        296.34        428.75       256.96 o
  -6  16   7        112.18        102.00       293.11 o
  -5  16   7        324.29        216.70       189.68 o
  -4  16   7       1185.67       1269.59       236.20 o
  -3  16   7        600.00        412.28       193.44 o
  -2  16   7        424.03       -140.29       367.19 o
  -1  16   7        253.64        514.64       185.03 o
   0  16   7        969.57        957.16       200.77 o
   1  16   7        643.88        752.09       211.33 o
   2  16   7          1.88         66.75       242.11 o
   3  16   7       1117.27        963.42       270.20 o
   4  16   7       1839.64        797.19       289.71 o
   5  16   7       1276.96       1747.91       413.36 o
   6  16   7         17.16       -401.37       545.42 o
  -5  17   7         26.98        211.51       221.53 o
  -4  17   7        249.50        398.68       384.55 o
  -3  17   7         45.07        -52.43       393.85 o
  -2  17   7       1204.78       1054.68       246.05 o
  -1  17   7         53.36        -76.05       364.86 o
   0  17   7        672.79        605.90       220.46 o
   1  17   7       1296.16       1548.03       241.75 o
   2  17   7         70.45        180.37       220.64 o
   3  17   7         22.33       1052.72       557.23 o
   4  17   7        669.65        432.86       295.61 o
   5  17   7         19.50         95.56       343.21 o
  -4  18   7          0.14       -217.24       441.45 o
  -3  18   7         63.55        214.91       325.67 o
  -2  18   7       2620.52       2963.82       279.69 o
  -1  18   7       1983.67       2200.09       254.10 o
   0  18   7        187.48        346.43       196.66 o
   1  18   7       2155.79       1994.49       270.20 o
   2  18   7         27.28       -206.14       458.09 o
   3  18   7          0.91        227.26       287.20 o
   4  18   7          4.37        -39.37       558.12 o
  -2  19   7        686.80        631.84       251.77 o
  -1  19   7        157.68        143.51       211.51 o
   0  19   7         44.10       -353.41      1063.10 o
   1  19   7          6.90       -251.95       452.19 o
   2  19   7          1.06       -280.94       452.01 o
 -10   0   8        321.86        385.44       201.31 o
  -8   0   8       4118.02       4912.14       394.57 o
  -6   0   8       3599.63       3601.21       220.64 o
  -4   0   8       5119.38       5147.09       194.33 o
  -2   0   8       6140.34       6667.38       468.29 o
   0   0   8      15838.15      16153.29       508.02 o
   2   0   8       2168.98       1976.42       156.22 o
   4   0   8      53344.51      55260.02      1728.40 o
   6   0   8       8124.79       8154.57       406.56 o
   8   0   8        358.17        161.76       244.43 o
  10   0   8        777.79       1083.67       345.18 o
 -10   1   8          5.12         25.59       135.28 o
  -9   1   8        928.26       1138.61       151.74 o
  -8   1   8          0.50        124.90       104.32 o
  -7   1   8        351.55        411.57       100.21 o
  -6   1   8        396.41        426.24        68.71 o
  -5   1   8         28.05        -18.25       174.11 o
  -4   1   8       6906.23       7081.46       205.60 o
  -3   1   8       1713.07       1814.29        92.87 o
  -2   1   8          4.33         11.45        61.20 o
  -1   1   8      51336.74      50640.27      2316.23 o
   0   1   8      11954.86      11698.88       543.27 o
   2   1   8      11505.66      10386.88       324.24 o
   3   1   8       3128.18       3508.52       183.42 o
   4   1   8       1552.04       1720.89       141.54 o
   5   1   8      12745.77      12070.90       408.70 o
   6   1   8      24417.21      24204.25       717.74 o
   7   1   8       1074.41       1037.69       151.56 o
   8   1   8       4275.51       4799.59       312.61 o
   9   1   8        114.66         22.01       198.63 o
  10   1   8        193.14        156.04       264.48 o
 -10   2   8       1165.96       1100.85       244.43 o
  -9   2   8        573.33        460.95       156.40 o
  -8   2   8       1410.09       1568.79       154.61 o
  -7   2   8        769.69        645.80        90.72 o
  -6   2   8        852.18        781.62        76.77 o
  -5   2   8       8538.90       8187.14       236.92 o
  -4   2   8      30250.06      30654.04       768.74 o
  -3   2   8        446.31        526.81        69.97 o
  -2   2   8       5588.07       5356.99       214.73 o
  -1   2   8       5827.70       5924.60       203.10 o
   2   2   8       1028.02       1064.35       102.53 o
   3   2   8      11813.56      12944.32       457.20 o
   4   2   8       2953.50       2965.79       236.20 o
   5   2   8       1161.70       1034.64       141.01 o
   6   2   8       2779.59       2829.79       193.62 o
   7   2   8       5760.73       5737.96       294.00 o
   8   2   8       2473.85       2481.75       198.80 o
   9   2   8       1579.30       1175.65       203.82 o
  10   2   8          1.32        -49.21       401.55 o
 -10   3   8         20.59         -1.79       342.50 o
  -9   3   8         23.07       -232.45       311.72 o
  -8   3   8       3114.42       3224.00       248.37 o
  -7   3   8       1927.06       2156.79       165.88 o
  -6   3   8        501.48        560.27        89.65 o
  -5   3   8      16772.44      17095.95       448.97 o
  -4   3   8      10173.12       9906.24       330.69 o
  -3   3   8        713.84        703.06        97.34 o
  -2   3   8        276.92        402.80        71.76 o
  -1   3   8      18228.12      18665.46       517.68 o
   0   3   8        142.63        175.54        59.77 o
   1   3   8     140001.92     145870.58      3964.64 o
   2   3   8       2950.97       3563.81       161.41 o
   3   3   8      10289.38       8835.63       316.37 o
   4   3   8      14879.88      15070.86       473.48 o
   5   3   8         26.43        209.90       115.60 o
   6   3   8        226.77        146.73       163.73 o
   7   3   8        564.37        619.68       149.42 o
   8   3   8        129.80       -210.26       422.66 o
   9   3   8          6.25        212.05       188.43 o
  10   3   8       1280.94       1501.50       447.36 o
 -10   4   8         29.30         80.17       161.05 o
  -9   4   8        131.49         86.43       138.14 o
  -8   4   8       2487.49       2176.47       162.66 o
  -7   4   8       2337.05       2441.49       176.62 o
  -6   4   8        359.03        388.13        82.49 o
  -5   4   8         14.06         40.98        53.86 o
  -4   4   8      31760.22      31232.92       793.07 o
  -3   4   8       8583.98       8768.88       266.27 o
  -2   4   8       8707.91       8708.58       266.27 o
  -1   4   8       2938.24       2728.51       109.15 o
   0   4   8         89.85        130.45        62.09 o
   1   4   8        710.68        827.61        92.16 o
   2   4   8      62163.67      64995.00      1648.24 o
   3   4   8       4576.54       3782.48       296.51 o
   4   4   8       5505.79       5087.32       336.59 o
   5   4   8        184.52        226.00       121.86 o
   6   4   8       3148.69       3057.94       200.95 o
   7   4   8        871.85       1194.80       183.95 o
   8   4   8        980.36        966.82       181.27 o
   9   4   8         27.51         16.64       199.34 o
  10   4   8          9.21        341.96       330.69 o
 -10   5   8         13.70        161.41       299.19 o
  -9   5   8       1690.42       1800.87       178.58 o
  -8   5   8        301.64        358.96       119.53 o
  -7   5   8        356.06        243.54       120.96 o
  -6   5   8      19209.40      19423.63       535.57 o
  -5   5   8       2781.26       2856.81       153.71 o
  -4   5   8       4222.62       4299.44       158.72 o
  -3   5   8      49190.13      52176.67      1306.28 o
  -2   5   8       3461.17       3272.85       200.24 o
  -1   5   8       3460.88       3687.82       142.97 o
   0   5   8      23526.55      24063.60       624.33 o
   1   5   8       5367.93       6132.35       214.91 o
   2   5   8      19318.58      20335.52       560.63 o
   3   5   8       3600.65       3302.02       222.60 o
   4   5   8        777.17        637.57       140.29 o
   5   5   8        808.86        863.04       228.15 o
   6   5   8       4830.04       4664.13       245.69 o
   7   5   8        379.64        411.57       198.98 o
   8   5   8         38.16         13.78       203.46 o
   9   5   8       1878.67       1586.50       202.56 o
  10   5   8         58.71       -201.67       481.89 o
 -10   6   8         17.38         90.37       191.65 o
  -9   6   8        435.06        572.26       143.15 o
  -8   6   8         80.46         74.80       128.84 o
  -7   6   8          1.94         56.72       118.28 o
  -6   6   8        391.92        496.56       114.17 o
  -5   6   8        122.12         52.25        73.90 o
  -4   6   8       1049.02        935.87        81.96 o
  -3   6   8        729.89        636.68        70.32 o
  -2   6   8        689.54        654.93        69.97 o
  -1   6   8      17002.71      16105.33       447.18 o
   0   6   8      67183.46      68141.70      1675.44 o
   1   6   8      10407.60      10970.41       335.87 o
   2   6   8        393.48        336.95        86.97 o
   3   6   8       6147.70       6312.54       269.84 o
   4   6   8       6861.57       6386.44       271.28 o
   5   6   8         48.17          2.51       129.55 o
   6   6   8       7663.12       7778.08       340.71 o
   7   6   8        781.08       1006.73       169.28 o
   8   6   8          0.75       -135.46       383.12 o
   9   6   8       3118.71       3534.47       493.70 o
  -9   7   8       1657.80       1502.58       166.24 o
  -8   7   8          1.98        -77.48       295.61 o
  -7   7   8       1520.92       1297.33       274.86 o
  -6   7   8        582.58        713.62       120.25 o
  -5   7   8       3812.58       3762.26       248.01 o
  -4   7   8       1759.82       1638.39       121.86 o
  -3   7   8       1139.46        892.74        80.52 o
  -2   7   8       3783.40       3782.66       150.49 o
  -1   7   8         92.61         68.00        62.99 o
   0   7   8         79.95        126.51        64.24 o
   1   7   8       7077.83       7157.51       231.91 o
   2   7   8        827.94        877.53       101.10 o
   3   7   8       1285.13       1130.56       118.28 o
   4   7   8       1073.42       1148.63       147.63 o
   5   7   8       2256.81       2101.85       253.56 o
   6   7   8       2635.44       2559.23       204.35 o
   7   7   8       6841.97       7395.32       389.74 o
   8   7   8        136.98        540.23       262.15 o
   9   7   8        426.89        746.73       362.18 o
  -9   8   8         10.41          9.48       201.67 o
  -8   8   8        611.63        437.51       151.39 o
  -7   8   8        153.39        394.21       166.95 o
  -6   8   8          1.55        148.52        85.53 o
  -5   8   8        267.57        348.76        82.13 o
  -4   8   8         33.57         51.89        72.83 o
  -3   8   8       2380.47       2489.09       130.81 o
  -2   8   8       7852.98       7332.33       244.61 o
  -1   8   8      10630.38      10227.62       323.89 o
   0   8   8      12922.57      13857.64       390.81 o
   1   8   8       5747.30       5716.13       219.74 o
   2   8   8       3662.96       3762.08       227.26 o
   3   8   8        760.67        873.06       116.67 o
   4   8   8       3950.04       3631.09       198.27 o
   5   8   8         49.69       -294.54       294.54 o
   6   8   8       3625.65       4167.20       322.81 o
   7   8   8       1758.22       1911.28       294.36 o
   8   8   8        630.79        744.22       213.12 o
   9   8   8        809.01        732.59       244.43 o
  -9   9   8        348.50        425.17       240.32 o
  -8   9   8        122.22        -23.62       348.40 o
  -7   9   8         92.96        139.22       202.56 o
  -6   9   8       8622.81       9004.19       329.79 o
  -5   9   8          6.65         42.77        84.28 o
  -4   9   8          6.39         61.20        79.99 o
  -3   9   8       8028.00       8018.22       268.95 o
  -2   9   8        719.94        700.74        91.62 o
  -1   9   8         73.46         83.03        81.78 o
   0   9   8       2362.08       2471.91       113.63 o
   1   9   8       5687.34       5764.08       281.30 o
   2   9   8      15479.45      15521.44       466.86 o
   3   9   8       6311.04       6325.78       252.85 o
   4   9   8       1432.85       1267.27       134.56 o
   5   9   8        290.63        306.71       122.93 o
   6   9   8        167.09        447.89       133.31 o
   7   9   8         19.47         78.91       233.16 o
   8   9   8         10.34        -45.45       524.48 o
   9   9   8       1072.50       1122.68       386.87 o
  -9  10   8          5.47          1.25       172.68 o
  -8  10   8        824.48       1114.27       274.32 o
  -7  10   8        422.91        381.86       171.96 o
  -6  10   8        482.59        474.38       163.55 o
  -5  10   8        441.67        400.29       132.78 o
  -4  10   8       6592.60       6939.56       258.57 o
  -3  10   8       3887.23       3888.77       176.62 o
  -2  10   8       1367.11       1405.77       216.70 o
  -1  10   8        760.14        676.40        91.08 o
   0  10   8         96.31        131.52        81.42 o
   1  10   8       3859.37       3683.70       176.79 o
   2  10   8      14627.54      14723.72       496.92 o
   3  10   8      13187.22      13640.58       435.72 o
   4  10   8       1697.02       1621.04       151.92 o
   5  10   8        154.30         45.81       148.34 o
   6  10   8        153.29        338.02       183.77 o
   7  10   8        560.06        505.51       219.03 o
   8  10   8        522.69        462.21       227.08 o
  -8  11   8       1015.87        926.74       217.06 o
  -7  11   8        959.89        944.99       192.18 o
  -6  11   8          1.50        -98.60       495.49 o
  -5  11   8       5521.97       5880.93       254.81 o
  -4  11   8       2874.03       3224.90       183.06 o
  -3  11   8        695.77        597.49       122.75 o
  -2  11   8        223.28        239.42       117.21 o
  -1  11   8        741.48        768.74       125.08 o
   0  11   8       6892.35       6320.59       232.45 o
   1  11   8      26996.26      27872.39       799.16 o
   2  11   8       6013.48       5890.60       315.12 o
   3  11   8        183.98        441.27       122.93 o
   4  11   8       2869.99       3246.19       274.50 o
   5  11   8       1056.18       1115.88       232.45 o
   6  11   8        119.64       -111.48       561.16 o
   7  11   8         85.14        315.30       222.25 o
   8  11   8        102.97        537.72       235.85 o
  -8  12   8        646.77        844.25       216.70 o
  -7  12   8       1075.69       1114.27       215.63 o
  -6  12   8        398.43        247.83       245.87 o
  -5  12   8         18.53        236.02       156.04 o
  -4  12   8       7378.66       6547.85       321.74 o
  -3  12   8        158.73         62.27       198.98 o
  -2  12   8       1255.99       1524.94       266.09 o
  -1  12   8        193.17          4.83       161.58 o
   0  12   8       1032.39       1076.69       194.15 o
   1  12   8       9148.84       8812.01       346.25 o
   2  12   8       2444.35       2606.47       190.22 o
   3  12   8       1826.30       2024.37       183.77 o
   4  12   8         16.01         12.53       151.92 o
   5  12   8       6940.19       7180.77       446.82 o
   6  12   8        269.89        -68.00       403.69 o
   7  12   8       4010.83       4112.27       338.20 o
   8  12   8         52.40        212.40       243.54 o
  -7  13   8        182.59        432.68       281.48 o
  -6  13   8        111.54         -2.15       368.44 o
  -5  13   8        240.70        -36.15       441.63 o
  -4  13   8         37.49        122.93       151.21 o
  -3  13   8        110.10        -61.02       402.08 o
  -2  13   8        250.34        355.74       161.58 o
  -1  13   8       4034.16       4196.73       248.37 o
   0  13   8       1057.17       1146.30       215.63 o
   1  13   8        638.36        712.73       208.29 o
   2  13   8        586.22        653.14       158.36 o
   3  13   8         94.75         99.31       155.68 o
   4  13   8         62.93         74.44       190.04 o
   5  13   8       2855.11       2868.44       309.39 o
   6  13   8       3588.34       3736.31       769.99 o
   7  13   8       1119.38        977.02       402.08 o
  -7  14   8         40.41        311.72       221.35 o
  -6  14   8        197.31        211.15       206.14 o
  -5  14   8        616.75        509.99       182.16 o
  -4  14   8          9.79       -172.50       446.28 o
  -3  14   8        483.43        791.82       239.96 o
  -2  14   8       1983.54       1278.00       192.90 o
  -1  14   8        203.84        201.85       234.77 o
   0  14   8       2210.76       2408.38       194.87 o
   1  14   8         39.28         14.14       151.92 o
   2  14   8          2.14        196.66       161.58 o
   3  14   8        413.03        275.75       162.48 o
   4  14   8       1394.15       1487.19       228.69 o
   5  14   8       2949.51       2961.31       384.01 o
   6  14   8        105.76        -82.67       458.81 o
   7  14   8        911.86        739.21       263.76 o
  -6  15   8        267.04        484.58       221.89 o
  -5  15   8          0.33         40.62       181.27 o
  -4  15   8        753.06       1078.66       203.46 o
  -3  15   8        123.39        258.39       209.72 o
  -2  15   8         16.61         45.81       206.86 o
  -1  15   8       5184.44       5183.24       301.70 o
   0  15   8        290.44        236.56       154.07 o
   1  15   8         40.47       -106.47       353.77 o
   2  15   8          0.91         39.73       182.34 o
   3  15   8         33.09        -83.57       516.43 o
   4  15   8          4.53       -218.85       392.06 o
   5  15   8       3648.87       3853.70       326.93 o
   6  15   8        531.49        608.40       258.39 o
  -6  16   8         69.03        110.77       212.05 o
  -5  16   8       1299.42        996.17       341.78 o
  -4  16   8        655.07        433.93       206.14 o
  -3  16   8          9.05        276.82       192.36 o
  -2  16   8        169.20        -64.60       364.68 o
  -1  16   8        335.98        387.59       286.13 o
   0  16   8        111.33        -35.07       348.22 o
   1  16   8       1806.11       1469.11       313.51 o
   2  16   8         18.41        141.01       196.48 o
   3  16   8        188.40        -15.75       415.15 o
   4  16   8          2.27        141.01       273.42 o
   5  16   8        110.39        299.91       300.80 o
  -5  17   8        413.63        303.84       225.29 o
  -4  17   8        496.84        260.00       211.33 o
  -3  17   8          2.13       -111.12       389.56 o
  -2  17   8        102.98         84.46       377.57 o
  -1  17   8        547.46        130.63       190.22 o
   0  17   8       1130.71       1000.64       263.04 o
   1  17   8       6342.19       6781.73       392.06 o
   2  17   8       2146.03       1545.70       378.64 o
   3  17   8       3545.07       4593.09       690.54 o
   4  17   8         90.98        143.15       285.41 o
  -4  18   8       2537.32       2485.15       286.31 o
  -3  18   8         39.74         22.37       212.76 o
  -2  18   8       1274.47       1662.01       262.69 o
  -1  18   8          1.92       -170.71       902.94 o
   0  18   8          1.93         51.18       204.89 o
   1  18   8        478.92        485.65       226.72 o
   2  18   8       2435.96       2880.79       360.93 o
   3  18   8         53.15        271.46       288.81 o
  -2  19   8       1352.63       1160.44       393.49 o
  -1  19   8          9.25       -125.62       419.98 o
   0  19   8        876.58        990.98       640.61 o
   1  19   8        285.28        -95.73       501.22 o
  -9   0   9         34.43         54.76       203.64 o
  -7   0   9        667.11        779.83       131.70 o
  -5   0   9      22822.80      22241.43       634.71 o
  -3   0   9        380.10        455.77        90.01 o
  -1   0   9        129.17         83.92        71.58 o
   3   0   9      12936.38      13754.21       559.73 o
   5   0   9        246.13         15.93       164.27 o
   7   0   9       1024.85       1105.50       329.79 o
   9   0   9        306.26        616.81       249.98 o
 -10   1   9        124.04        152.10       137.43 o
  -9   1   9        935.68        718.81       192.90 o
  -8   1   9       1123.95       1136.82       115.42 o
  -7   1   9        745.47        710.22        84.28 o
  -6   1   9        343.36        277.00        66.39 o
  -5   1   9        154.73        192.36        60.66 o
  -4   1   9        286.22        318.16        65.31 o
  -3   1   9       1788.12       1806.24        96.99 o
  -2   1   9        422.77        423.38        69.97 o
  -1   1   9      11221.56      10795.94       902.94 o
   0   1   9       5453.43       5654.57       196.66 o
   1   1   9      90936.84      89979.62      4405.02 o
   2   1   9      27493.87      28243.51       729.55 o
   3   1   9       8025.11       7580.17       286.31 o
   4   1   9          1.92        -20.58       236.02 o
   5   1   9        303.24        388.48       127.41 o
   6   1   9       2542.29       2730.12       189.32 o
   7   1   9       2563.90       2323.38       184.13 o
   8   1   9        779.16        858.03       201.31 o
   9   1   9       1512.79       1606.72       219.38 o
  10   1   9         52.59         -4.65       473.48 o
 -10   2   9       1242.28       1226.65       209.36 o
  -9   2   9       1229.31       1240.25       142.08 o
  -8   2   9       1761.53       1516.53       144.23 o
  -7   2   9       2272.53       2041.73       238.89 o
  -6   2   9        129.01         96.09        65.31 o
  -5   2   9       5210.82       5174.65       166.06 o
  -4   2   9      27388.87      27552.26       701.45 o
  -3   2   9        485.78        555.97        71.58 o
  -2   2   9       5512.98       5856.24       237.64 o
  -1   2   9       7909.71       8210.76       255.53 o
   0   2   9       4682.65       4773.46       201.67 o
   1   2   9      13101.33      13699.63       445.92 o
   2   2   9       9558.32       9917.87       316.01 o
   3   2   9       7873.73       7936.62       297.04 o
   4   2   9      14909.48      14043.02       448.25 o
   5   2   9        531.00        578.34       130.63 o
   6   2   9      16169.93      15734.92       525.91 o
   7   2   9         72.08        177.87       160.51 o
   8   2   9       3757.47       3845.47       254.28 o
   9   2   9        117.88       -263.94       391.88 o
  10   2   9         43.37        187.35       224.04 o
 -10   3   9         67.00         85.71       170.89 o
  -9   3   9          2.49         -4.47       298.30 o
  -8   3   9        394.27        482.43       157.29 o
  -7   3   9       1197.91       1449.97       126.69 o
  -6   3   9       1248.40       1109.44       114.70 o
  -5   3   9       2809.51       2897.43       118.46 o
  -4   3   9       1192.07       1023.91        79.81 o
  -3   3   9      10885.33      11752.21       341.96 o
  -2   3   9      28114.05      29641.95       775.18 o
  -1   3   9      51151.43      51597.07      1305.74 o
   0   3   9        614.03        656.00        84.82 o
   1   3   9        853.26        905.27        98.96 o
   2   3   9        345.41        252.31        88.04 o
   3   3   9       5008.07       5664.23       242.47 o
   4   3   9       6898.95       6568.25       276.64 o
   5   3   9      13708.13      13630.56       510.34 o
   6   3   9         96.83        105.22       167.13 o
   7   3   9       4149.84       3931.18       295.79 o
   8   3   9       3837.26       3935.83       277.18 o
   9   3   9         15.82        162.84       232.27 o
  10   3   9         76.14        -19.15       477.24 o
 -10   4   9         40.10        412.28       181.98 o
  -9   4   9       1064.71       1054.33       145.30 o
  -8   4   9       1647.97       1840.42       208.11 o
  -7   4   9       1963.20       2070.54       140.29 o
  -6   4   9       1028.62        968.79        95.73 o
  -5   4   9        139.49        113.27        58.51 o
  -4   4   9       3038.68       3202.71       149.24 o
  -3   4   9       9014.57       9316.09       270.56 o
  -2   4   9      29357.15      28182.85       712.01 o
  -1   4   9      62339.19      62147.50      1526.20 o
   0   4   9        871.95        909.92        77.12 o
   1   4   9       9513.22       9591.12       307.78 o
   2   4   9      11633.47      11868.34       352.87 o
   3   4   9      10008.76      10467.22       406.91 o
   4   4   9       5209.97       5375.06       258.21 o
   5   4   9      18434.47      18868.73       591.76 o
   6   4   9      21656.27      21115.71       677.47 o
   7   4   9        936.50        959.67       169.10 o
   8   4   9        257.89        248.55       169.10 o
   9   4   9         32.01       -250.34       453.26 o
  10   4   9        688.15        896.14       265.91 o
 -10   5   9         60.85        223.50       187.53 o
  -9   5   9       2647.15       3169.96       217.41 o
  -8   5   9        249.31        359.67       151.74 o
  -7   5   9       1158.63       1098.35       118.46 o
  -6   5   9       8828.44       9097.96       440.56 o
  -5   5   9         23.00         81.42        70.86 o
  -4   5   9        156.54         80.88        64.42 o
  -3   5   9      18090.44      17792.04       477.06 o
  -2   5   9       4586.82       4306.06       342.32 o
  -1   5   9        538.71        557.58        63.70 o
   0   5   9       3425.87       3617.49       147.45 o
   1   5   9       7132.07       7741.22       252.85 o
   2   5   9       5485.30       6026.06       231.37 o
   3   5   9       4066.26       4010.81       202.74 o
   4   5   9       6565.90       6776.72       281.12 o
   5   5   9       1072.10       1118.57       149.24 o
   6   5   9       4755.30       5329.08       315.47 o
   7   5   9        172.89        -20.76       325.14 o
   8   5   9        768.77        665.13       331.22 o
   9   5   9        445.85        177.69       207.57 o
 -10   6   9         11.54        150.85       326.03 o
  -9   6   9       2716.09       2710.97       187.35 o
  -8   6   9       1126.25       1016.75       145.84 o
  -7   6   9        550.96        646.52       147.81 o
  -6   6   9       4804.16       4539.58       178.23 o
  -5   6   9         45.25         93.59        73.01 o
  -4   6   9         28.24         22.55        57.08 o
  -3   6   9       4609.45       4371.56       229.76 o
  -2   6   9        984.05        874.49        75.69 o
  -1   6   9       1540.96       1553.40        87.50 o
   0   6   9      18905.19      19281.55       556.87 o
   1   6   9        736.74        792.53        91.62 o
   2   6   9         29.51         35.25        93.59 o
   3   6   9      15730.31      15435.73       483.86 o
   4   6   9         55.59        202.38       126.87 o
   5   6   9        242.95        224.21       138.14 o
   6   6   9       2406.51       2384.40       192.72 o
   7   6   9         57.48          3.04       197.73 o
   8   6   9       1709.41       1908.95       294.72 o
   9   6   9       2105.28       2353.80       313.69 o
  -9   7   9          1.20        -15.93       346.43 o
  -8   7   9          2.05         26.30       135.82 o
  -7   7   9        127.03        -60.66       269.67 o
  -6   7   9       3014.68       2872.02       179.48 o
  -5   7   9        762.50       1022.48       110.94 o
  -4   7   9       1942.50       1798.55       103.97 o
  -3   7   9         74.51          7.52        69.79 o
  -2   7   9       1283.53       1160.08        81.96 o
  -1   7   9       1040.80        848.90        71.22 o
   0   7   9      24656.44      24343.83       612.34 o
   1   7   9       1158.19       1627.48       119.35 o
   2   7   9       1364.41       1315.76       112.20 o
   3   7   9        742.59        689.11       127.41 o
   4   7   9      10423.17      10397.97       380.43 o
   5   7   9        890.66        818.12       153.89 o
   6   7   9         96.89         59.23       147.09 o
   7   7   9         17.70        182.88       161.41 o
   8   7   9         28.38       -219.03       390.45 o
   9   7   9         46.95        332.65       405.12 o
  -9   8   9         25.21        212.94       165.70 o
  -8   8   9       1009.59       1068.11       164.27 o
  -7   8   9       4686.90       4265.27       261.97 o
  -6   8   9       2197.08       1893.03       129.73 o
  -5   8   9       1782.53       1596.16       130.81 o
  -4   8   9        845.70        821.52       137.25 o
  -3   8   9       6716.91       6805.35       226.18 o
  -2   8   9        355.88        492.27        84.10 o
  -1   8   9       5165.63       5441.09       192.18 o
   0   8   9       3211.13       3231.70       142.44 o
   1   8   9        744.64        682.31        94.84 o
   2   8   9         86.96         37.76       107.72 o
   3   8   9       2148.44       1938.66       143.51 o
   4   8   9        404.77        384.19       118.82 o
   5   8   9        326.11        343.93       145.48 o
   6   8   9        267.29        514.82       159.26 o
   7   8   9       1110.31       1021.94       213.84 o
   8   8   9        557.54        491.91       280.40 o
   9   8   9         68.48       -410.85       531.28 o
  -9   9   9        395.63        485.29       179.12 o
  -8   9   9          3.43         96.81       169.46 o
  -7   9   9         27.19        166.95       156.04 o
  -6   9   9       5160.44       5139.40       243.72 o
  -5   9   9          2.31         62.81        83.92 o
  -4   9   9        486.32        418.55        84.28 o
  -3   9   9      10111.39       9683.81       310.46 o
  -2   9   9        850.71        958.41       137.79 o
  -1   9   9        338.34        289.53        77.84 o
   0   9   9       1807.96       1898.04       119.53 o
   1   9   9         18.22         -5.19       253.38 o
   2   9   9        497.47        449.32       113.99 o
   3   9   9       4149.73       4366.19       207.21 o
   4   9   9        233.50         83.03       116.49 o
   5   9   9       3534.71       3311.32       291.50 o
   6   9   9        499.22        534.50       173.39 o
   7   9   9        218.51        387.23       180.19 o
   8   9   9         31.15        -40.98       704.32 o
   9   9   9        219.08        310.82       324.96 o
  -9  10   9         98.84        169.82       190.57 o
  -8  10   9        275.43        285.95       187.89 o
  -7  10   9        931.74        911.17       185.03 o
  -6  10   9        212.24        237.81       194.69 o
  -5  10   9        368.85        148.16       104.50 o
  -4  10   9         20.85         15.57        87.32 o
  -3  10   9       6285.08       6458.20       238.71 o
  -2  10   9        157.62        175.90       144.41 o
  -1  10   9      39447.68      41033.22      1087.43 o
   0  10   9      12119.28      11393.96       348.04 o
   1  10   9       2488.13       2597.17       266.98 o
   2  10   9        671.41        797.01       117.74 o
   3  10   9       3346.02       3225.43       182.16 o
   4  10   9         83.15        123.65       122.04 o
   5  10   9       1418.24       1145.23       155.50 o
   6  10   9       7193.24       7179.70       365.04 o
   7  10   9         34.63        -39.55       413.71 o
   8  10   9          7.98        164.27       226.72 o
  -8  11   9         12.80         48.67       192.54 o
  -7  11   9       1009.65       1303.59       358.42 o
  -6  11   9        188.45        155.50       168.03 o
  -5  11   9       1706.20       1685.99       173.93 o
  -4  11   9       3798.87       3892.17       205.25 o
  -3  11   9        544.05        385.80       105.58 o
  -2  11   9      24387.66      24808.90       728.29 o
  -1  11   9       2394.14       2181.48       157.47 o
   0  11   9       7678.85       7591.80       329.61 o
   1  11   9       2183.30       2164.66       199.34 o
   2  11   9       3006.22       3305.24       255.17 o
   3  11   9         20.35         48.31       128.12 o
   4  11   9      12002.13      11976.42       417.11 o
   5  11   9        686.63        582.28       164.81 o
   6  11   9         56.47        144.59       218.49 o
   7  11   9         46.55        187.71       349.30 o
   8  11   9       1246.34       1830.76       295.61 o
  -8  12   9        379.08        557.23       209.54 o
  -7  12   9       1874.12       1818.77       229.94 o
  -6  12   9        395.83        321.02       180.73 o
  -5  12   9       1503.49       1634.82       237.28 o
  -4  12   9        244.70        383.83       151.03 o
  -3  12   9        198.38        321.38       157.47 o
  -2  12   9       1275.54       1623.18       202.74 o
  -1  12   9       2770.68       2890.27       244.43 o
   0  12   9        464.73        404.95       194.51 o
   1  12   9        822.23        926.74       142.08 o
   2  12   9       5251.18       5560.09       286.84 o
   3  12   9        744.76        992.95       139.57 o
   4  12   9       6506.88       6128.59       428.75 o
   5  12   9        436.87        336.77       173.93 o
   6  12   9       2402.65       2503.22       267.34 o
   7  12   9        608.18        394.21       298.83 o
   8  12   9        190.62        384.73       257.68 o
  -7  13   9         65.75        271.81       332.65 o
  -6  13   9         95.01         41.34       190.39 o
  -5  13   9        201.42        182.34       191.65 o
  -4  13   9        764.74        956.27       172.14 o
  -3  13   9         33.54          8.77       160.87 o
  -2  13   9       1287.51       1331.15       183.24 o
  -1  13   9         30.13        -57.44       442.34 o
   0  13   9       9745.90       9380.86       373.99 o
   1  13   9       5987.65       5562.95       575.48 o
   2  13   9      14826.94      15832.44       554.00 o
   3  13   9         41.33        156.57       156.57 o
   4  13   9        395.30        157.47       172.50 o
   5  13   9        540.21        602.32       237.81 o
   6  13   9         20.89        163.02       286.49 o
   7  13   9         86.79        -46.17       475.45 o
  -7  14   9         39.02         92.87       210.61 o
  -6  14   9        115.15       -262.87       392.96 o
  -5  14   9       5025.34       4655.00       291.68 o
  -4  14   9        438.84        408.88       171.07 o
  -3  14   9       1472.04       1408.63       206.68 o
  -2  14   9          9.98       -113.09       409.96 o
  -1  14   9         28.72        -87.14       343.75 o
   0  14   9        408.96        415.50       232.45 o
   1  14   9        917.97        983.29       188.96 o
   2  14   9       2208.71       2027.41       193.44 o
   3  14   9       1097.00       1291.07       180.19 o
   4  14   9        598.93        402.08       211.69 o
   5  14   9         54.65         61.91       213.12 o
   6  14   9         43.13        209.36       254.46 o
   7  14   9        151.39        520.54       340.88 o
  -6  15   9          7.54        -85.71       417.29 o
  -5  15   9        836.84       1167.60       224.93 o
  -4  15   9        597.78        559.55       245.51 o
  -3  15   9         24.59        -73.19       583.17 o
  -2  15   9        362.97        213.84       244.08 o
  -1  15   9        158.05        -22.01       346.97 o
   0  15   9        859.43        687.32       323.71 o
   1  15   9        404.75        353.05       188.07 o
   2  15   9         75.39       -246.94       409.06 o
   3  15   9          7.97        -34.00       455.23 o
   4  15   9       1149.43        733.13       227.44 o
   5  15   9        288.41        276.47       284.16 o
   6  15   9        833.89        472.23       307.60 o
  -5  16   9         41.32       -287.74       459.34 o
  -4  16   9        414.88        514.28       207.04 o
  -3  16   9        563.21        429.10       305.28 o
  -2  16   9        546.66        590.87       196.30 o
  -1  16   9       1576.59       1580.60       243.54 o
   0  16   9         24.87        220.64       195.05 o
   1  16   9        333.17         63.52       193.26 o
   2  16   9        117.96        159.97       281.65 o
   3  16   9       1069.12       1062.56       317.09 o
   4  16   9       1519.43       1187.28       469.19 o
   5  16   9       1193.24        864.65       443.06 o
  -4  17   9        242.05        367.73       217.41 o
  -3  17   9        150.46        -64.06       389.56 o
  -2  17   9       1732.62       2313.54       292.75 o
  -1  17   9        574.35        932.83       211.69 o
   0  17   9         53.07        374.88       314.04 o
   1  17   9        341.57        218.67       212.76 o
   2  17   9         24.16         59.77       207.21 o
   3  17   9          1.23       -439.66       439.66 o
   4  17   9        295.09        351.98       359.67 o
  -3  18   9         98.29         11.27       205.96 o
  -2  18   9       1859.61       1838.81       380.61 o
  -1  18   9       1987.76       1750.23       436.44 o
   0  18   9         61.60       -113.45       692.15 o
   1  18   9        631.76        761.40       234.24 o
   2  18   9        488.65        646.16       554.18 o
   3  18   9        111.90        494.42       301.16 o
  -1  19   9        201.39       -134.74       418.90 o
   0  19   9       1032.71       1362.11       302.95 o
   1  19   9         14.69        672.64       365.40 o
 -10   0  10         53.69        121.68       198.09 o
  -8   0  10       6074.63       6619.43       341.24 o
  -6   0  10       1803.20       1883.19       132.42 o
  -4   0  10      20699.25      20980.79      1425.63 o
  -2   0  10      93453.65      94177.61      2831.76 o
   0   0  10        669.83        814.54       132.42 o
   2   0  10        548.85        436.62       159.08 o
   4   0  10       5717.53       5819.91      1523.69 o
   6   0  10      12917.66      11669.71       513.39 o
   8   0  10         20.81        246.05       222.43 o
  10   0  10          8.09        240.68       425.35 o
 -10   1  10        156.45        396.00       168.74 o
  -9   1  10         68.21       -158.90       299.37 o
  -8   1  10         89.26         21.65        93.94 o
  -7   1  10        283.14        416.94        85.00 o
  -6   1  10         24.81        -46.17       186.28 o
  -5   1  10       2206.96       2267.91       100.39 o
  -4   1  10       4187.81       4196.91       149.42 o
  -3   1  10      16981.94      18421.02       520.36 o
  -2   1  10       5438.21       5430.89       213.30 o
  -1   1  10      13780.68      13009.09       396.71 o
   0   1  10       9380.75       9432.40       303.66 o
   1   1  10       2083.44       2003.08       165.52 o
   2   1  10       2233.48       2218.52       134.92 o
   3   1  10        292.13        260.36       110.05 o
   4   1  10       1093.78        941.06       171.43 o
   5   1  10         93.11        226.18       126.15 o
   6   1  10       2229.25       1887.48       186.28 o
   7   1  10       4534.11       4589.33       390.45 o
   8   1  10       2997.32       3222.21       378.82 o
   9   1  10         92.75         39.19       165.52 o
  10   1  10         19.43       -106.47       462.74 o
 -10   2  10        183.55        366.29       175.54 o
  -9   2  10       3481.60       3018.22       261.97 o
  -8   2  10          1.34         30.24       112.73 o
  -7   2  10       2338.00       2439.88       134.03 o
  -6   2  10       8468.96       8536.43       289.17 o
  -5   2  10        364.08        350.01        58.34 o
  -4   2  10      42813.18      42965.98      1087.07 o
  -3   2  10      23241.86      25032.40       660.12 o
  -2   2  10         58.07         41.34        73.55 o
  -1   2  10        361.98        503.54        87.86 o
   0   2  10       3131.04       3481.50       157.29 o
   1   2  10      20019.50      21548.75       578.88 o
   2   2  10      27149.67      30380.98       785.02 o
   3   2  10      17435.97      17274.71       518.93 o
   4   2  10       3257.29       3502.26       273.78 o
   5   2  10      10134.44       9803.70       484.75 o
   6   2  10       9061.51       9834.48       474.38 o
   7   2  10       1735.07       1486.29       232.27 o
   8   2  10        524.69        395.28       167.31 o
   9   2  10          8.27       -125.62       462.57 o
  10   2  10        384.47        335.34       324.24 o
 -10   3  10         12.99        228.15       175.72 o
  -9   3  10        289.02        419.26       127.23 o
  -8   3  10        123.20         50.64       239.25 o
  -7   3  10         91.38        150.13        84.46 o
  -6   3  10       1323.38       1345.47        88.40 o
  -5   3  10        811.75        916.36        84.28 o
  -4   3  10       8191.40       7859.85       253.20 o
  -3   3  10        838.34       1027.49        87.86 o
  -2   3  10        870.54        997.78        87.14 o
  -1   3  10      12971.58      12995.85       459.52 o
   0   3  10       1203.44       1205.53       112.38 o
   1   3  10     108038.91     112653.56      2799.19 o
   2   3  10      42642.28      46173.52      1180.30 o
   3   3  10      16306.18      16734.13       506.23 o
   4   3  10       2264.99       2285.27       245.69 o
   5   3  10        357.77        177.69       131.88 o
   6   3  10        904.08       1029.81       152.82 o
   7   3  10       2905.82       3044.34       225.65 o
   8   3  10       4912.50       4495.74       330.51 o
   9   3  10        628.44        790.21       300.62 o
  10   3  10        362.63        533.07       330.69 o
 -10   4  10          6.31        -14.85       387.77 o
  -9   4  10          1.36        116.67       126.51 o
  -8   4  10        582.83        416.22       126.15 o
  -7   4  10       1477.86       1256.53       106.47 o
  -6   4  10       4341.59       4245.22       270.38 o
  -5   4  10       2624.74       2487.65       160.69 o
  -4   4  10       4806.57       4806.92       174.29 o
  -3   4  10       2313.35       2497.50       164.98 o
  -2   4  10       1197.51       1354.41        93.59 o
  -1   4  10       9383.38       9640.51       276.82 o
   0   4  10      10639.18      11146.31       318.34 o
   1   4  10         52.53         25.59        73.55 o
   2   4  10      22474.74      22986.73       643.30 o
   3   4  10      21117.19      21261.55       617.35 o
   4   4  10       3103.85       3264.08       192.72 o
   5   4  10        709.37        734.56       155.86 o
   6   4  10       1591.67       1465.89       188.07 o
   7   4  10          3.13        -43.48       318.87 o
   8   4  10       3251.92       3139.72       315.47 o
   9   4  10        991.65        706.28       219.74 o
 -10   5  10        120.20        469.90       202.20 o
  -9   5  10         86.75        229.05       155.50 o
  -8   5  10         61.41        -21.12       311.36 o
  -7   5  10       1765.30       1718.56       125.08 o
  -6   5  10       6648.55       6841.85       256.42 o
  -5   5  10        401.58        482.79        73.37 o
  -4   5  10        735.12        862.32        76.23 o
  -3   5  10      25196.82      24900.52       645.44 o
  -2   5  10       5014.59       5339.99       203.10 o
  -1   5  10        481.02        427.13        62.45 o
   0   5  10        883.85        801.30        81.60 o
   1   5  10       5070.07       5501.22       196.84 o
   2   5  10        642.62        468.29        97.88 o
   3   5  10      20365.80      20322.10       601.78 o
   4   5  10       2392.68       2543.84       179.84 o
   5   5  10      14246.09      14908.21       502.83 o
   6   5  10       4250.05       4136.61       412.28 o
   7   5  10        336.72        496.74       168.03 o
   8   5  10       1057.09        947.32       187.53 o
   9   5  10        282.55        195.23       227.26 o
  -9   6  10       1512.50       1677.40       183.06 o
  -8   6  10        537.47        371.84       152.82 o
  -7   6  10         56.67        165.34       103.25 o
  -6   6  10        330.03        144.59       116.85 o
  -5   6  10       1046.76       1130.38        84.28 o
  -4   6  10       1655.10       1981.96       124.72 o
  -3   6  10      11422.37      11104.25       406.02 o
  -2   6  10       5753.34       6102.46       208.47 o
  -1   6  10        963.65        991.70        86.61 o
   0   6  10       4337.34       4239.68       266.09 o
   1   6  10          5.94         62.45        69.79 o
   2   6  10       1339.09       1491.48       137.43 o
   3   6  10      14523.57      14724.79       469.90 o
   4   6  10        982.78        783.59       136.53 o
   5   6  10        962.47       1094.05       160.33 o
   6   6  10       2253.25       2590.90       208.47 o
   7   6  10        453.84        312.25       183.95 o
   8   6  10          9.14        -47.78       535.75 o
   9   6  10        493.70        312.43       316.37 o
  -9   7  10       1321.25       1335.09       182.52 o
  -8   7  10         24.85        210.44       136.53 o
  -7   7  10       1639.69       1729.48       147.99 o
  -6   7  10         47.32         58.16       111.48 o
  -5   7  10        159.57        254.46        75.16 o
  -4   7  10         45.48        -10.02       171.25 o
  -3   7  10      18960.40      18916.15       559.91 o
  -2   7  10       3986.73       3712.33       152.64 o
  -1   7  10      13901.36      13639.69       380.25 o
   0   7  10       4133.62       4240.93       186.64 o
   1   7  10          5.02         84.64        71.40 o
   2   7  10        574.18        504.97       106.11 o
   3   7  10         84.26        211.69       187.17 o
   4   7  10       2870.14       2998.71       232.80 o
   5   7  10      13361.04      13660.80       483.68 o
   6   7  10        946.30       1169.21       310.64 o
   7   7  10       1095.89       1507.59       260.54 o
   8   7  10        171.03        492.45       277.54 o
   9   7  10        582.94        670.85       246.22 o
  -9   8  10         25.86        102.53       161.58 o
  -8   8  10         18.40         90.37       156.40 o
  -7   8  10        713.90       1107.29       351.80 o
  -6   8  10       1815.01       2074.83       126.87 o
  -5   8  10        202.19        259.11        89.65 o
  -4   8  10        797.56        640.25        90.01 o
  -3   8  10        501.57        586.93        89.11 o
  -2   8  10        336.15        149.77        91.98 o
  -1   8  10       2110.98       2089.33       104.14 o
   0   8  10         75.77         96.27        64.42 o
   1   8  10       2008.56       1883.37       103.43 o
   2   8  10        621.27        565.82       109.51 o
   3   8  10       9011.31       8685.31       311.72 o
   4   8  10        913.63        739.21       144.23 o
   5   8  10        680.53        554.54       154.07 o
   6   8  10       1517.12       1406.49       187.35 o
   7   8  10         21.13       -179.30       467.04 o
   8   8  10         13.31         69.79       248.91 o
   9   8  10         26.60       -285.05       449.86 o
  -9   9  10          0.84       -139.75       361.64 o
  -8   9  10        319.12        125.26       233.52 o
  -7   9  10       1023.41        823.31       175.18 o
  -6   9  10       3594.41       3718.06       205.96 o
  -5   9  10        540.70        563.49        90.37 o
  -4   9  10         80.90         80.17        96.63 o
  -3   9  10       4596.64       4267.23       197.19 o
  -2   9  10       7604.36       7035.83       244.26 o
  -1   9  10       4914.21       4892.46       229.58 o
   0   9  10        939.85        967.00       102.18 o
   1   9  10        534.13        647.41       105.04 o
   2   9  10       2691.92       2670.71       157.65 o
   3   9  10       5872.98       6027.31       407.99 o
   4   9  10       2400.09       2365.97       170.00 o
   5   9  10       1306.27       1017.29       146.20 o
   6   9  10         77.92        312.61       233.34 o
   7   9  10        279.88        126.15       244.08 o
   8   9  10          3.38         -2.86       437.33 o
  -8  10  10          4.87        -51.54       351.08 o
  -7  10  10        333.83        335.16       188.96 o
  -6  10  10       1594.03       1470.01       190.57 o
  -5  10  10       2830.34       3504.22       251.41 o
  -4  10  10       3945.75       3860.14       177.15 o
  -3  10  10        663.18        637.75       166.60 o
  -2  10  10        268.93        140.47       107.72 o
  -1  10  10          3.10         65.49        81.78 o
   0  10  10       4208.62       4498.78       288.81 o
   1  10  10        665.88        687.14       110.41 o
   2  10  10       4505.01       4872.59       299.55 o
   3  10  10       9229.59       9404.66       338.74 o
   4  10  10        141.98        136.71       125.62 o
   5  10  10        755.89        882.54       143.33 o
   6  10  10        241.62        140.65       166.42 o
   7  10  10         95.08         97.17       207.21 o
   8  10  10       2449.68       2148.02       284.88 o
  -8  11  10        731.69        725.07       205.60 o
  -7  11  10        124.13         44.91       371.13 o
  -6  11  10        480.58        207.39       171.78 o
  -5  11  10       1264.85       1442.99       145.66 o
  -4  11  10        933.73        615.38       130.09 o
  -3  11  10          1.24        -51.71       251.06 o
  -2  11  10        298.25        339.99       140.11 o
  -1  11  10       1039.69       1035.36       112.55 o
   0  11  10       5443.22       5184.67       294.72 o
   1  11  10      26246.62      26391.82      1089.04 o
   2  11  10        519.48        574.94       120.07 o
   3  11  10         11.36         85.00       118.64 o
   4  11  10       1130.08       1639.65       161.05 o
   5  11  10       2192.29       2233.73       215.45 o
   6  11  10         47.01         33.82       169.46 o
   7  11  10       1330.12       1159.19       473.30 o
   8  11  10          0.28        -28.99       467.22 o
  -8  12  10        138.30        182.16       317.26 o
  -7  12  10       1127.45       1302.34       250.34 o
  -6  12  10        435.32        295.43       178.41 o
  -5  12  10        436.18        307.96       160.33 o
  -4  12  10       6652.56       6697.09       559.02 o
  -3  12  10         45.84        -26.48       339.99 o
  -2  12  10         53.18       -112.73       403.34 o
  -1  12  10        390.69        405.84       134.39 o
   0  12  10          0.20       -109.15       260.72 o
   1  12  10       2921.07       2738.89       166.95 o
   2  12  10       6775.59       7037.62       322.99 o
   3  12  10       4131.73       4110.12       212.05 o
   4  12  10        433.74        685.17       192.72 o
   5  12  10       3620.30       4038.19       376.49 o
   6  12  10        677.43        684.10       234.95 o
   7  12  10       2776.06       2998.71       501.57 o
  -7  13  10        108.47        132.42       263.22 o
  -6  13  10          1.66         47.06       192.18 o
  -5  13  10        265.62         40.44       277.00 o
  -4  13  10        380.96        291.85       177.15 o
  -3  13  10       1711.33       1431.18       192.18 o
  -2  13  10       1178.41       1001.90       178.58 o
  -1  13  10       2503.18       2733.16       370.59 o
   0  13  10       1401.34       1594.37       451.11 o
   1  13  10          5.52         36.50       181.98 o
   2  13  10        232.72        151.21       145.30 o
   3  13  10          4.32        173.93       195.40 o
   4  13  10         43.53         20.94       187.35 o
   5  13  10       1133.29       1276.04       200.59 o
   6  13  10         29.82        140.11       337.48 o
   7  13  10       1114.88        964.86       439.66 o
  -7  14  10        205.23        242.11       218.85 o
  -6  14  10        189.95        110.41       202.38 o
  -5  14  10        973.56       1261.01       216.52 o
  -4  14  10        850.25        716.13       198.80 o
  -3  14  10       4108.83       4131.77       273.60 o
  -2  14  10      13652.22      14735.53       584.96 o
  -1  14  10       1066.80       1035.72       192.36 o
   0  14  10        120.05        159.80       169.28 o
   1  14  10        103.87        108.98       171.07 o
   2  14  10        190.95        126.87       248.19 o
   3  14  10          7.59       -219.74       594.98 o
   4  14  10        334.35        370.77       172.68 o
   5  14  10        307.48        286.84       327.82 o
   6  14  10        251.09        388.84       243.90 o
  -6  15  10         61.30        237.46       209.72 o
  -5  15  10        106.89         89.11       196.30 o
  -4  15  10         87.75         57.26       190.22 o
  -3  15  10        191.04        370.77       207.75 o
  -2  15  10        763.63        679.98       191.65 o
  -1  15  10          2.91         47.78       187.89 o
   0  15  10       1306.62       1252.95       208.47 o
   1  15  10        210.24        189.68       184.67 o
   2  15  10        341.79        490.48       379.36 o
   3  15  10        292.32        356.81       272.53 o
   4  15  10        586.34        622.54       331.22 o
   5  15  10        313.05        324.06       286.67 o
   6  15  10        216.91        240.68       335.70 o
  -5  16  10        842.72        893.28       253.38 o
  -4  16  10       1344.87       1365.87       229.76 o
  -3  16  10        733.56        961.46       211.69 o
  -2  16  10        446.10        320.31       193.44 o
  -1  16  10        524.02        750.84       263.94 o
   0  16  10        197.27        569.75       277.54 o
   1  16  10       4703.41       4631.20       629.16 o
   2  16  10        429.38        267.52       207.93 o
   3  16  10       2561.54       2709.36       442.17 o
   4  16  10       1067.83       1002.79       602.32 o
   5  16  10        399.13        383.47       558.48 o
  -4  17  10         99.98        158.18       222.60 o
  -3  17  10          0.19        117.56       202.56 o
  -2  17  10         32.90       -142.08       471.33 o
  -1  17  10       1796.47       2024.37       244.97 o
   0  17  10        351.04        262.69       244.61 o
   1  17  10       3100.09       2903.52       281.48 o
   2  17  10       4638.39       4865.44       499.96 o
   3  17  10         25.47        202.56       271.28 o
   4  17  10         94.93        -34.00       475.63 o
  -3  18  10         53.55        130.63       306.89 o
  -2  18  10        187.57       -125.44       446.64 o
  -1  18  10        315.52        194.69       253.74 o
   0  18  10         29.59       -136.00       543.98 o
   1  18  10         56.52        174.65       244.26 o
   2  18  10       1880.08       1599.56       271.28 o
   3  18  10       1249.81       1620.14       467.04 o
  -9   0  11          7.47         44.38       277.18 o
  -7   0  11       3032.81       3044.16       184.85 o
  -5   0  11      22638.80      22408.93       707.18 o
  -3   0  11        592.00        712.73       221.89 o
  -1   0  11       1174.64       1101.75       123.65 o
   1   0  11      41390.39      39165.43      1703.17 o
   3   0  11      10900.84      10530.75       480.64 o
   5   0  11        446.72        172.14       177.87 o
   7   0  11      10937.75      11094.23       820.45 o
   9   0  11        737.52        549.89       387.23 o
 -10   1  11        543.53        386.16       380.79 o
  -9   1  11        527.97        496.03       161.76 o
  -8   1  11        734.47        752.09       190.57 o
  -7   1  11       2811.13       2846.07       145.84 o
  -6   1  11        134.31        139.04       103.43 o
  -5   1  11       1070.34        900.79        72.47 o
  -4   1  11       1859.84       1932.93       105.75 o
  -3   1  11       3757.83       3573.47       202.38 o
  -2   1  11       1714.66       1569.50       107.19 o
  -1   1  11         88.27         47.24        64.78 o
   0   1  11       1502.92       1488.44       113.63 o
   1   1  11      16379.38      15463.11       587.11 o
   2   1  11        212.65        321.74       103.61 o
   3   1  11      32408.78      32243.05       871.09 o
   4   1  11      12279.83      12421.09       416.76 o
   5   1  11        145.29        112.20       127.41 o
   6   1  11         69.75        173.93       133.85 o
   7   1  11       4317.98       4367.98       267.34 o
   8   1  11        303.32        543.81       206.86 o
   9   1  11       2574.52       2299.41       218.31 o
  10   1  11        820.29       1216.81       258.03 o
 -10   2  11        397.25        461.31       222.78 o
  -9   2  11        451.94        348.40       142.08 o
  -8   2  11        773.08        866.80       127.76 o
  -7   2  11         16.11         56.55       100.92 o
  -6   2  11       1025.24        904.91        78.56 o
  -5   2  11       4056.31       4125.87       154.43 o
  -4   2  11       8359.76       7729.23       247.66 o
  -3   2  11      14256.66      14929.32       443.60 o
  -2   2  11       3093.19       3916.69       181.45 o
  -1   2  11       9341.16       8708.40       258.03 o
   0   2  11       6474.49       6248.66       229.94 o
   1   2  11      11004.55      10896.68       324.78 o
   2   2  11      20706.69      21281.95       727.22 o
   3   2  11        169.16        305.10       111.84 o
   4   2  11       9700.56       9765.95       361.46 o
   5   2  11       1699.57       1682.77       163.73 o
   6   2  11       2735.19       2962.03       209.18 o
   7   2  11          2.64       -209.00       437.51 o
   8   2  11       3575.32       3825.78       267.34 o
   9   2  11        240.17        219.56       223.32 o
 -10   3  11          1.90       -162.48       328.54 o
  -9   3  11        893.47       1027.84       225.65 o
  -8   3  11         37.24        144.59       114.34 o
  -7   3  11         17.11         46.88        82.31 o
  -6   3  11         45.19         22.73        65.67 o
  -5   3  11         68.11         17.72        69.07 o
  -4   3  11       2442.17       2379.75       119.89 o
  -3   3  11       2895.01       2388.88       154.25 o
  -2   3  11       5636.78       5576.02       235.67 o
  -1   3  11       6900.17       6414.00       215.80 o
   0   3  11        902.03        903.84        95.38 o
   1   3  11        116.65         52.43        80.17 o
   2   3  11       4385.38       4163.63       196.12 o
   3   3  11        758.29        922.09       126.15 o
   4   3  11        100.98         88.40       117.21 o
   5   3  11      22352.70      22637.08       700.92 o
   6   3  11         53.04       -200.06       302.05 o
   7   3  11        424.64        581.74       218.49 o
   8   3  11       4047.33       4098.85       316.19 o
   9   3  11        227.22         90.19       194.69 o
 -10   4  11       1027.86        987.22       197.91 o
  -9   4  11       1403.63       1344.39       202.74 o
  -8   4  11        115.85        -22.55       259.29 o
  -7   4  11        120.54         17.00        96.27 o
  -6   4  11         18.98         96.99        68.00 o
  -5   4  11       8543.17       7972.59       273.78 o
  -4   4  11         30.20         52.61        75.16 o
  -3   4  11       3435.84       3630.38       171.25 o
  -2   4  11      13352.75      13237.07       406.02 o
  -1   4  11       3166.25       3336.73       173.04 o
   0   4  11        248.92        246.22        81.24 o
   1   4  11        289.66        198.09        82.31 o
   2   4  11         61.57        121.32       176.97 o
   3   4  11      11124.39      11936.51       469.19 o
   4   4  11       1692.81       1553.40       151.56 o
   5   4  11       1158.58       1189.43       156.40 o
   6   4  11       1832.49       1884.44       187.35 o
   7   4  11       4067.71       4217.85       329.07 o
   8   4  11         10.07       -133.85       359.32 o
   9   4  11         30.83         55.29       370.95 o
 -10   5  11          8.95        135.82       241.39 o
  -9   5  11        619.11        659.04       212.58 o
  -8   5  11        260.46        464.53       129.73 o
  -7   5  11         97.03        270.92        94.84 o
  -6   5  11       2483.66       2452.94       122.58 o
  -5   5  11       9989.99       9906.06       298.65 o
  -4   5  11       3303.79       3462.17       144.59 o
  -3   5  11         72.64        108.62        80.52 o
  -2   5  11       1184.80       1114.27        94.12 o
  -1   5  11       3001.08       2970.44       117.39 o
   0   5  11       7235.45       6762.58       225.11 o
   1   5  11       2597.35       2665.16       140.83 o
   2   5  11        976.71       1005.65       170.35 o
   3   5  11       1870.45       1677.58       149.60 o
   4   5  11        917.74        872.16       139.40 o
   5   5  11       6967.42       7206.18       403.34 o
   6   5  11        959.64       1109.44       172.86 o
   7   5  11       1689.52       1470.90       193.08 o
   8   5  11         53.41        -30.06       452.01 o
   9   5  11          1.64        -23.44       461.49 o
  -9   6  11       1432.54       1155.97       192.90 o
  -8   6  11        109.09        -49.92       302.59 o
  -7   6  11       2309.28       2417.87       151.03 o
  -6   6  11       5253.67       5545.95       204.35 o
  -5   6  11        200.60        162.12        73.01 o
  -4   6  11       9234.95       9436.69       296.69 o
  -3   6  11       1074.79       1045.92        95.02 o
  -2   6  11       3742.83       3584.57       143.87 o
  -1   6  11        969.27        950.36        85.71 o
   0   6  11      73744.41      77028.33      1959.42 o
   1   6  11       2120.07       1984.83       127.41 o
   2   6  11      24433.54      23623.76       657.43 o
   3   6  11        471.19        409.60       117.39 o
   4   6  11        741.18        487.44       147.27 o
   5   6  11       1276.39       1417.76       171.96 o
   6   6  11       1179.38       1381.79       180.02 o
   7   6  11       2061.97       1775.29       307.42 o
   8   6  11        159.94        426.06       196.30 o
   9   6  11       1904.18       2621.32       297.04 o
  -9   7  11         39.98        195.94       177.87 o
  -8   7  11        129.70        111.30       154.25 o
  -7   7  11         51.09         98.24       115.42 o
  -6   7  11       8979.53       8946.93       331.22 o
  -5   7  11        470.80        338.74        73.37 o
  -4   7  11       4660.48       4579.31       166.06 o
  -3   7  11          0.35        102.35        66.39 o
  -2   7  11       4436.36       4548.17       172.86 o
  -1   7  11       2705.85       2687.53       137.25 o
   0   7  11      43510.19      44173.48      1225.22 o
   1   7  11       1853.67       2099.35       115.06 o
   2   7  11       8105.96       7553.86       276.47 o
   3   7  11          2.50        -37.76       297.76 o
   4   7  11       2645.83       2547.78       185.92 o
   5   7  11        391.64        527.16       156.04 o
   6   7  11         99.61        326.93       235.85 o
   7   7  11         28.14       -182.52       371.84 o
   8   7  11       2102.19       2380.47       271.28 o
   9   7  11        337.46        409.96       245.33 o
  -9   8  11        302.07        261.26       185.74 o
  -8   8  11         47.68        103.97       162.30 o
  -7   8  11       5250.70       5210.26       307.78 o
  -6   8  11        723.96        815.44       112.02 o
  -5   8  11       2955.95       3004.08       136.00 o
  -4   8  11       3092.99       3152.96       164.27 o
  -3   8  11        940.01        860.71       103.97 o
  -2   8  11       2989.40       3158.33       134.92 o
  -1   8  11       1554.13       1533.18        94.48 o
   0   8  11      37899.59      38418.52       989.73 o
   1   8  11       9874.92       9842.18       291.50 o
   2   8  11      20024.23      20647.42       598.92 o
   3   8  11       1986.02       1813.22       157.83 o
   4   8  11       4750.23       4702.42       244.97 o
   5   8  11       1118.68       1259.04       177.15 o
   6   8  11       3529.68       3444.99       367.19 o
   7   8  11       1309.86       1413.11       200.59 o
   8   8  11        149.71        343.93       224.75 o
   9   8  11        259.33         93.05       301.34 o
  -9   9  11          1.01         12.70       210.79 o
  -8   9  11          5.81        -39.01       336.23 o
  -7   9  11        139.94        198.45       162.30 o
  -6   9  11        154.49        531.46       131.70 o
  -5   9  11       2847.35       2729.94       141.72 o
  -4   9  11       9344.76       9189.22       325.50 o
  -3   9  11         24.01         22.55       118.82 o
  -2   9  11       2261.24       2186.32       136.53 o
  -1   9  11        596.53        675.69        92.51 o
   0   9  11       5317.98       5125.08       270.20 o
   1   9  11         13.57        -97.70       229.05 o
   2   9  11        648.85        614.13       144.05 o
   3   9  11       1822.61       1877.82       152.64 o
   4   9  11        167.18        196.12       122.22 o
   5   9  11       2852.70       3071.90       249.80 o
   6   9  11       3925.31       4828.57       319.59 o
   7   9  11       1106.18       1209.65       350.37 o
   8   9  11        284.46        277.36       230.12 o
  -8  10  11        275.56        399.40       269.31 o
  -7  10  11        691.72        791.10       181.81 o
  -6  10  11         40.12        116.31       195.23 o
  -5  10  11       1741.35       1931.50       239.42 o
  -4  10  11        283.61        328.54       107.72 o
  -3  10  11       8836.97       8710.01       338.74 o
  -2  10  11       3692.67       3746.33       177.33 o
  -1  10  11       9213.50       8729.51       288.99 o
   0  10  11       1787.44       1635.71       185.03 o
   1  10  11        250.82        326.75       105.75 o
   2  10  11         17.42        -43.30       309.21 o
   3  10  11        690.70        787.52       128.66 o
   4  10  11       3635.49       3548.24       337.13 o
   5  10  11       1675.38       1473.95       166.24 o
   6  10  11       1243.10       1715.52       210.26 o
   7  10  11       2634.33       2880.97       292.57 o
   8  10  11        220.58        326.21       367.55 o
  -8  11  11        611.81        640.43       204.17 o
  -7  11  11          6.21       -122.40       541.30 o
  -6  11  11          4.95        119.89       164.98 o
  -5  11  11         40.22        175.01       228.69 o
  -4  11  11        825.85        739.21       143.69 o
  -3  11  11       2304.33       2451.87       221.53 o
  -2  11  11       2278.97       2392.10       259.47 o
  -1  11  11         57.52       -155.14       246.05 o
   0  11  11       2067.76       2244.47       223.14 o
   1  11  11        611.06        572.08       117.39 o
   2  11  11        147.99        161.58       111.84 o
   3  11  11       1286.14       1048.06       140.11 o
   4  11  11       4145.91       4033.36       219.20 o
   5  11  11       4580.98       4037.29       256.25 o
   6  11  11       1088.66       1156.50       229.40 o
   7  11  11        562.25        676.76       289.17 o
   8  11  11        191.90         41.51       377.21 o
  -8  12  11        133.76       -276.82       465.97 o
  -7  12  11        183.26        474.73       195.58 o
  -6  12  11        862.83        535.57       189.68 o
  -5  12  11        712.58        657.43       282.01 o
  -4  12  11         51.33       -137.96       419.26 o
  -3  12  11        142.52         79.45       151.74 o
  -2  12  11       1230.35       1457.30       294.54 o
  -1  12  11        851.86       1070.97       147.27 o
   0  12  11       2009.36       1956.37       202.03 o
   1  12  11         67.84        125.44       113.81 o
   2  12  11       5420.23       5471.33       256.25 o
   3  12  11        327.52        359.67       134.03 o
   4  12  11       1205.82       1163.30       181.63 o
   5  12  11        110.59        197.19       215.63 o
   6  12  11         35.05         23.26       184.31 o
   7  12  11        221.81         55.29       234.24 o
  -7  13  11        369.39        367.73       319.23 o
  -6  13  11        649.85        472.41       249.27 o
  -5  13  11         86.77       -167.67       351.80 o
  -4  13  11          1.33         47.96       166.77 o
  -3  13  11        734.91        586.75       171.61 o
  -2  13  11       2385.72       2481.93       219.20 o
  -1  13  11        399.87        381.33       169.10 o
   0  13  11       1936.37       1971.94       180.19 o
   1  13  11       2238.31       2149.81       182.88 o
   2  13  11       3603.40       3451.44       221.71 o
   3  13  11       2713.67       2553.50       348.94 o
   4  13  11         11.28       -165.34       544.88 o
   5  13  11        193.72         18.97       237.28 o
   6  13  11        149.35        380.97       235.67 o
   7  13  11        278.84        594.98       367.37 o
  -6  14  11        205.14        425.17       208.65 o
  -5  14  11       5326.48       5567.61       340.71 o
  -4  14  11          2.91          8.23       180.02 o
  -3  14  11        161.13        250.70       227.44 o
  -2  14  11        536.27        698.41       277.54 o
  -1  14  11          0.05         68.71       163.55 o
   0  14  11        251.73        391.35       174.83 o
   1  14  11       4197.51       4429.18       381.68 o
   2  14  11        902.08       1035.72       264.30 o
   3  14  11        191.28        286.31       200.77 o
   4  14  11        368.59        305.99       422.48 o
   5  14  11         24.46       -132.60       537.36 o
   6  14  11         70.82       -198.27       475.99 o
  -6  15  11         15.84         92.69       269.31 o
  -5  15  11        590.38        689.11       234.77 o
  -4  15  11       1110.77        975.59       265.91 o
  -3  15  11        194.17        -17.00       522.33 o
  -2  15  11         22.69       -211.15       340.53 o
  -1  15  11         27.86        -82.13       398.86 o
   0  15  11         25.46         88.58       205.78 o
   1  15  11         60.00        226.18       185.38 o
   2  15  11       1518.99       1050.39       270.56 o
   3  15  11          8.54       -183.95       400.11 o
   4  15  11       2602.26       2844.82       289.17 o
   5  15  11        238.02        707.36       345.90 o
  -5  16  11        128.11       -384.19       396.00 o
  -4  16  11         12.68         61.56       217.24 o
  -3  16  11       2516.96       3130.77       273.42 o
  -2  16  11        791.62        554.54       294.90 o
  -1  16  11       3380.78       3509.95       320.31 o
   0  16  11        905.81       1242.57       222.96 o
   1  16  11       1236.81       1080.09       280.76 o
   2  16  11       1045.39        713.44       254.99 o
   3  16  11         22.13       -118.10       418.37 o
   4  16  11        763.77        908.31       304.74 o
   5  16  11        143.61       -216.16       496.39 o
  -4  17  11        962.30       1122.86       410.49 o
  -3  17  11        592.60        670.14       221.89 o
  -2  17  11        650.63       1073.47       227.44 o
  -1  17  11        168.98        511.06       278.43 o
   0  17  11         52.79        251.41       241.93 o
   1  17  11        141.09        296.15       297.04 o
   2  17  11         19.60        102.00       225.65 o
   3  17  11        403.40        742.25       246.05 o
   4  17  11         14.53       -191.11       485.47 o
  -2  18  11         60.73        602.68       298.65 o
  -1  18  11        162.15        343.03       255.35 o
   0  18  11        276.31        311.36       249.80 o
   1  18  11         89.33        157.29       337.84 o
   2  18  11        630.11        958.59       515.89 o
 -10   0  12         55.41        262.51       320.84 o
  -8   0  12       1037.02       1617.64       198.98 o
  -6   0  12        879.28       1224.50       122.58 o
  -4   0  12        123.69        198.63        92.87 o
  -2   0  12      70712.44      68331.02      1812.15 o
   0   0  12       1364.68       1353.34       120.25 o
   2   0  12        327.61        340.88       154.07 o
   4   0  12     105001.94     105895.81      5548.10 o
   6   0  12       1194.32        942.13       276.82 o
   8   0  12        109.97         32.03       516.43 o
 -10   1  12         66.15        103.79       207.75 o
  -9   1  12       1011.71        868.59       144.59 o
  -8   1  12         33.94        165.52       114.88 o
  -7   1  12       5264.36       5292.39       227.08 o
  -6   1  12        806.44        759.97        79.45 o
  -5   1  12       2670.66       2678.94       130.63 o
  -4   1  12       4863.19       4649.45       220.28 o
  -3   1  12        766.43        789.85       124.72 o
  -2   1  12        281.55        145.48       104.86 o
  -1   1  12      18566.67      20706.65       714.16 o
   0   1  12       1820.38       1764.19       124.54 o
   1   1  12       1424.85       1291.07       160.33 o
   2   1  12      22580.06      22911.21       684.63 o
   3   1  12       2079.52       1857.78       151.03 o
   4   1  12       3376.58       3139.90       189.32 o
   5   1  12          2.90          2.15       144.76 o
   6   1  12        195.41        196.84       133.85 o
   7   1  12       5233.49       4696.69       266.09 o
   8   1  12         60.33        233.16       162.84 o
   9   1  12       1077.80        938.73       194.15 o
 -10   2  12         23.60         25.23       194.51 o
  -9   2  12       1103.23       1063.63       149.95 o
  -8   2  12         16.66        -53.32       240.68 o
  -7   2  12       1146.41       1275.50       110.05 o
  -6   2  12       3730.24       3900.40       170.17 o
  -5   2  12        704.87        750.66       116.13 o
  -4   2  12       8960.80       9477.49       417.29 o
  -3   2  12       9767.40       9357.42       313.51 o
  -2   2  12        348.65        463.10        88.22 o
  -1   2  12      52182.86      56221.12      1430.46 o
   0   2  12      18525.82      17532.04       627.37 o
   1   2  12      24559.85      24449.94       637.21 o
   2   2  12      29217.95      27875.96       782.87 o
   3   2  12       4417.14       4192.26       416.40 o
   4   2  12         37.96        -62.81       258.93 o
   5   2  12       3144.04       2730.66       214.01 o
   6   2  12       1135.53       1155.79       164.98 o
   7   2  12         13.12        149.42       151.03 o
   8   2  12        201.79        207.39       161.23 o
   9   2  12        716.39        942.31       246.22 o
 -10   3  12         24.99         74.26       195.05 o
  -9   3  12        263.55        302.95       137.25 o
  -8   3  12        116.83        -53.68       244.26 o
  -7   3  12         15.48         43.30        77.48 o
  -6   3  12       2225.92       2443.81       123.83 o
  -5   3  12       4295.49       4273.14       232.45 o
  -4   3  12        718.76        820.81        96.27 o
  -3   3  12       2065.12       2019.36       128.66 o
  -2   3  12       1647.99       1798.19       196.84 o
  -1   3  12       6781.92       7329.11       229.76 o
   0   3  12      17269.16      17358.10       500.86 o
   1   3  12       2138.55       2284.91       127.41 o
   2   3  12       1575.28       1318.98       142.44 o
   3   3  12         67.66        170.00       113.09 o
   4   3  12         71.57        -23.26       346.79 o
   5   3  12       1926.71       2181.30       237.46 o
   6   3  12        290.85        235.31       150.85 o
   7   3  12       1203.90        860.89       221.35 o
   8   3  12        796.83        827.25       343.57 o
   9   3  12        415.36        559.19       356.45 o
 -10   4  12         15.02        -65.85       512.13 o
  -9   4  12         42.03        -98.78       311.18 o
  -8   4  12        899.48        689.29       206.86 o
  -7   4  12        970.69       1043.95       104.14 o
  -6   4  12       5525.72       5313.87       190.75 o
  -5   4  12       1689.77       1755.96       177.33 o
  -4   4  12         67.26        145.66        79.99 o
  -3   4  12       6287.73       6204.46       257.50 o
  -2   4  12        120.30         31.31        79.63 o
  -1   4  12      19218.83      19230.38       505.15 o
   0   4  12       4655.09       5061.02       207.21 o
   1   4  12       3427.45       3912.93       236.38 o
   2   4  12       3643.01       3786.77       244.26 o
   3   4  12       7352.03       7106.69       287.02 o
   4   4  12          3.16          5.73       122.40 o
   5   4  12         33.07        -95.73       299.19 o
   6   4  12        230.99        243.36       152.46 o
   7   4  12       1073.62       1446.39       255.89 o
   8   4  12          4.95        116.67       202.56 o
   9   4  12        270.20        761.58       222.60 o
  -9   5  12          8.66       -328.36       583.53 o
  -8   5  12        490.76        421.41       251.95 o
  -7   5  12       1225.09       1189.07       127.76 o
  -6   5  12        124.01        133.67       103.97 o
  -5   5  12        799.88        722.03       113.63 o
  -4   5  12       5796.44       6109.08       237.46 o
  -3   5  12        822.00        620.39        91.62 o
  -2   5  12       8760.56       8171.93       269.13 o
  -1   5  12      10137.21       9998.39       318.34 o
   0   5  12       6631.52       6992.88       231.55 o
   1   5  12       1897.04       1766.52       109.87 o
   2   5  12         27.22         95.20       106.47 o
   3   5  12       6538.81       6736.63       280.58 o
   4   5  12       6572.72       6844.54       442.88 o
   5   5  12       3868.43       4047.49       465.79 o
   6   5  12        177.83       -174.29       329.97 o
   7   5  12       3363.99       3759.93       336.59 o
   8   5  12        272.99         62.45       177.69 o
   9   5  12        607.69        620.75       226.00 o
  -9   6  12         10.64       -161.41       332.12 o
  -8   6  12        231.25        104.14       151.74 o
  -7   6  12        144.78        299.91       103.25 o
  -6   6  12        398.09        465.43        79.81 o
  -5   6  12       3647.63       2896.18       166.42 o
  -4   6  12      11483.20      12194.19       444.67 o
  -3   6  12       2442.70       2748.19       134.74 o
  -2   6  12        833.28        999.39       113.45 o
  -1   6  12      11592.16      11732.52       333.55 o
   0   6  12       1152.35       1315.22        98.24 o
   1   6  12        186.20        141.36        74.08 o
   2   6  12       3089.82       2738.89       164.63 o
   3   6  12       6042.59       6242.40       380.97 o
   4   6  12         12.79         24.34       133.67 o
   5   6  12       5042.96       4983.54       262.15 o
   6   6  12       1523.46       1543.91       185.56 o
   7   6  12         56.46        -45.81       453.98 o
   8   6  12        440.07        377.39       186.46 o
   9   6  12        130.26        467.22       243.00 o
  -9   7  12       1069.34       1289.81       205.07 o
  -8   7  12         42.25        379.36       161.58 o
  -7   7  12        529.13        475.99       143.51 o
  -6   7  12         43.47         73.72        82.67 o
  -5   7  12       1358.28       1520.11        96.09 o
  -4   7  12        896.54       1073.47       113.09 o
  -3   7  12      35786.57      35174.66       991.34 o
  -2   7  12        311.38        408.70       112.91 o
  -1   7  12       6815.25       6531.03       268.59 o
   0   7  12       1110.34       1123.76        96.81 o
   1   7  12       1953.99       1698.70       107.54 o
   2   7  12        376.65        390.27       110.77 o
   3   7  12        674.21        613.95       134.21 o
   4   7  12        365.13        262.51       138.14 o
   5   7  12      26952.66      27531.32       891.13 o
   6   7  12       1034.52       1278.90       185.03 o
   7   7  12       8143.70       9198.88       414.97 o
   8   7  12        422.95        379.89       224.21 o
   9   7  12        174.34        385.26       246.76 o
  -9   8  12        116.08         56.37       183.77 o
  -8   8  12         22.63        178.23       220.10 o
  -7   8  12        642.63        531.46       160.87 o
  -6   8  12       1977.67       2060.88       141.90 o
  -5   8  12       1185.75        875.56       128.30 o
  -4   8  12       1581.53       1494.70       103.43 o
  -3   8  12        872.03       1082.78       116.31 o
  -2   8  12        712.22        766.95        90.37 o
  -1   8  12      16039.97      16862.97       475.63 o
   0   8  12       2715.00       2751.24       150.13 o
   1   8  12       5302.53       5441.09       196.30 o
   2   8  12       4320.17       4604.00       226.72 o
   3   8  12      15685.70      16342.07       546.67 o
   4   8  12       3729.97       4010.45       236.56 o
   5   8  12       3004.87       2853.59       220.10 o
   6   8  12       2794.69       3121.65       319.95 o
   7   8  12         73.49        269.49       186.99 o
   8   8  12          4.30         34.89       348.76 o
  -8   9  12         60.35        -54.22       337.13 o
  -7   9  12       2749.20       2936.62       231.91 o
  -6   9  12         62.52        -54.58       488.51 o
  -5   9  12        818.96        887.37       103.79 o
  -4   9  12         19.41         79.27        88.04 o
  -3   9  12         11.47         47.78        90.90 o
  -2   9  12       1288.60       1191.22       127.94 o
  -1   9  12      23488.19      24065.39       649.56 o
   0   9  12       4553.21       4716.38       179.12 o
   1   9  12        753.76        832.44       112.38 o
   2   9  12        774.18        659.58       127.59 o
   3   9  12       5910.94       6179.95       346.43 o
   4   9  12        224.02        431.43       154.07 o
   5   9  12        357.13         83.39       135.82 o
   6   9  12       1458.28       1253.31       198.98 o
   7   9  12          5.96        196.12       187.17 o
   8   9  12        148.90        346.07       239.07 o
  -8  10  12        658.32        534.68       190.04 o
  -7  10  12       2350.68       2179.34       284.70 o
  -6  10  12       3030.67       2978.13       228.51 o
  -5  10  12       1693.38       2030.99       287.38 o
  -4  10  12        205.52        341.78       103.61 o
  -3  10  12         90.60         24.34        97.88 o
  -2  10  12       1637.46       1923.27       163.73 o
  -1  10  12       3821.95       3758.68       226.18 o
   0  10  12       1783.85       1922.38       140.65 o
   1  10  12       7466.28       7135.85       325.14 o
   2  10  12        327.15        252.85       111.84 o
   3  10  12        163.94        220.81       122.04 o
   4  10  12         56.06         70.32       133.67 o
   5  10  12         19.12        378.82       237.28 o
   6  10  12          5.96         90.19       175.36 o
   7  10  12        327.68        533.43       203.46 o
   8  10  12       1274.52       1866.55       283.98 o
  -8  11  12        438.58        287.56       200.59 o
  -7  11  12         54.04        -74.26       354.48 o
  -6  11  12        349.90        476.52       176.26 o
  -5  11  12       1050.36        948.21       240.14 o
  -4  11  12         13.86       -337.48       337.48 o
  -3  11  12         42.19         36.15       109.51 o
  -2  11  12        531.36        524.84       112.55 o
  -1  11  12        102.73         85.89       114.17 o
   0  11  12       4662.89       4585.03       431.07 o
   1  11  12        226.98        138.50       110.77 o
   2  11  12        968.73        941.77       155.68 o
   3  11  12       2664.27       2882.76       225.29 o
   4  11  12         87.55        -42.95       418.01 o
   5  11  12       1896.59       2189.00       233.52 o
   6  11  12          6.17         95.91       255.89 o
   7  11  12        131.28        203.64       240.14 o
  -7  12  12        132.71        145.12       356.45 o
  -6  12  12        118.30       -133.67       342.50 o
  -5  12  12          2.33       -235.13       337.31 o
  -4  12  12        277.28       -104.32       309.93 o
  -3  12  12        416.87        359.49       200.24 o
  -2  12  12         10.50        237.64       153.89 o
  -1  12  12        514.42        438.41       247.66 o
   0  12  12       6601.71       7021.33       342.85 o
   1  12  12        153.63         64.42       135.10 o
   2  12  12       4418.13       4232.34       236.74 o
   3  12  12        435.52        204.53       131.52 o
   4  12  12        847.10        957.52       181.63 o
   5  12  12         95.64        391.70       176.62 o
   6  12  12        557.27        671.21       204.17 o
   7  12  12         47.58        207.93       240.50 o
  -7  13  12         53.22         88.04       196.30 o
  -6  13  12        712.92        718.27       259.82 o
  -5  13  12        808.34        926.38       330.51 o
  -4  13  12        116.65        314.76       191.47 o
  -3  13  12        112.36        312.97       227.61 o
  -2  13  12         88.24        -17.72       339.27 o
  -1  13  12        406.23        534.32       259.29 o
   0  13  12       2049.32       1610.12       216.52 o
   1  13  12        602.35        782.34       161.41 o
   2  13  12        916.89       1129.12       190.39 o
   3  13  12       1127.54       1383.76       218.67 o
   4  13  12        198.56        383.65       208.29 o
   5  13  12        917.55        619.86       227.08 o
   6  13  12        486.07        393.85       496.56 o
  -6  14  12          2.84        -97.17       393.31 o
  -5  14  12        103.31        260.00       206.32 o
  -4  14  12         86.36        149.24       263.94 o
  -3  14  12       1018.78       1305.74       203.82 o
  -2  14  12       7608.26       8809.32       560.80 o
  -1  14  12        813.73        492.45       373.63 o
   0  14  12        227.12        193.79       231.91 o
   1  14  12          6.39       -165.34       401.73 o
   2  14  12        378.31        316.91       190.22 o
   3  14  12        176.79        567.25       208.29 o
   4  14  12       6615.28       6688.50       394.39 o
   5  14  12        565.51        462.21       232.80 o
   6  14  12        266.26        122.04       291.32 o
  -6  15  12         35.29        -32.93       485.47 o
  -5  15  12        370.28        428.39       356.27 o
  -4  15  12         20.05        138.32       244.79 o
  -3  15  12          3.93       -119.71       359.14 o
  -2  15  12        159.66        -20.40       571.90 o
  -1  15  12       1116.48        925.85       463.46 o
   0  15  12         71.64        -65.49       508.20 o
   1  15  12        248.33        556.33       197.91 o
   2  15  12        424.71        715.23       208.47 o
   3  15  12       1141.43       1269.24       237.28 o
   4  15  12        482.35       1110.34       305.28 o
   5  15  12        148.79        593.91       295.79 o
  -5  16  12        526.01        127.94       225.65 o
  -4  16  12        118.24        232.45       223.86 o
  -3  16  12       1133.58       1173.50       225.82 o
  -2  16  12       1323.86       1530.31       305.28 o
  -1  16  12       3023.02       3365.01       380.25 o
   0  16  12        414.22        615.38       319.59 o
   1  16  12       4985.35       4639.79       322.81 o
   2  16  12       1355.87       1651.28       255.53 o
   3  16  12       1215.85       1666.85       276.64 o
   4  16  12        391.17        829.93       301.88 o
  -4  17  12         46.01         -2.33       518.04 o
  -3  17  12         42.01       -152.46       531.28 o
  -2  17  12         20.22        135.10       267.70 o
  -1  17  12       1240.19       1620.14       328.90 o
   0  17  12        590.36       1218.60       236.74 o
   1  17  12         15.60       -172.32       487.98 o
   2  17  12        874.01        669.06       234.06 o
   3  17  12        371.98        469.37       239.42 o
  -2  18  12        117.41        258.39       229.76 o
  -1  18  12        498.63        381.50       267.34 o
   0  18  12        148.89        346.61       472.41 o
   1  18  12        224.87        418.01       233.34 o
  -9   0  13        153.11        378.28       190.22 o
  -7   0  13        622.01        560.45       179.30 o
  -5   0  13       4113.92       3994.17       185.38 o
  -3   0  13       8559.12       8194.12       278.26 o
  -1   0  13      11816.55      10079.63       419.62 o
   1   0  13      21293.05      20787.17      1772.06 o
   3   0  13         91.64         26.48       165.16 o
   5   0  13         93.15        122.22       276.82 o
   7   0  13      14769.63      15272.71      1164.38 o
   9   0  13       2244.45       2380.29       328.90 o
 -10   1  13        230.05        -18.25       295.43 o
  -9   1  13        136.72         30.96       146.91 o
  -8   1  13       2802.40       2772.89       170.00 o
  -7   1  13         61.49         67.82       119.89 o
  -6   1  13       1791.64       1828.25       123.11 o
  -5   1  13        453.39        665.13        65.85 o
  -4   1  13        748.69        679.44        94.66 o
  -3   1  13       3091.84       3115.56       185.38 o
  -2   1  13       2002.82       1795.68       124.36 o
  -1   1  13       3279.43       3349.80       160.69 o
   0   1  13        267.95        119.00        90.54 o
   1   1  13       6721.94       6639.11       326.93 o
   2   1  13       4423.04       4583.42       212.05 o
   3   1  13        354.98        188.61       111.12 o
   4   1  13      25839.80      25093.41       748.51 o
   5   1  13        123.45         86.07       134.74 o
   6   1  13        186.51        -52.61       333.73 o
   7   1  13         83.48        302.23       153.35 o
   8   1  13        138.47         14.14       166.06 o
   9   1  13       2631.72       2664.09       303.49 o
 -10   2  13          0.71         59.59       191.83 o
  -9   2  13        287.53        210.44       132.95 o
  -8   2  13        181.63        213.30       115.06 o
  -7   2  13        617.44        575.84       106.47 o
  -6   2  13         38.99         10.20        64.06 o
  -5   2  13       1030.87       1065.96        99.67 o
  -4   2  13        146.16         81.78        82.49 o
  -3   2  13         30.41        -98.24       174.47 o
  -2   2  13       7841.80       7736.03       285.05 o
  -1   2  13        273.86        165.70        69.97 o
   0   2  13        208.71        290.60        76.23 o
   1   2  13      14213.80      14641.94       415.68 o
   2   2  13       8515.38       8750.27       313.33 o
   3   2  13       2146.60       1849.37       215.80 o
   4   2  13        286.05        173.39       165.16 o
   5   2  13       3865.53       3966.43       227.08 o
   6   2  13       2880.45       3258.36       249.98 o
   7   2  13        823.83        714.52       161.23 o
   8   2  13        537.06        267.70       188.78 o
   9   2  13       1355.49       1280.51       207.21 o
  -9   3  13       1746.03       1619.96       347.86 o
  -8   3  13       1303.13       1206.79       157.65 o
  -7   3  13        417.04        360.39        89.65 o
  -6   3  13       3818.00       4057.33       168.03 o
  -5   3  13         12.25         10.20        83.03 o
  -4   3  13       1764.90       1799.98       132.60 o
  -3   3  13      24499.98      25107.01       737.42 o
  -2   3  13      11049.36      10550.79       363.25 o
  -1   3  13        491.69        474.55        74.08 o
   0   3  13       2175.03       1750.95       178.76 o
   1   3  13        179.11        255.53        95.73 o
   2   3  13       7932.62       7467.44       286.31 o
   3   3  13       5929.52       5625.23       298.83 o
   4   3  13      17313.26      17265.95       736.35 o
   5   3  13       5358.13       5785.20       285.77 o
   6   3  13       2440.20       2631.52       332.47 o
   7   3  13          6.24        -27.02       368.08 o
   8   3  13        538.40        453.98       218.85 o
   9   3  13         16.34        183.59       295.08 o
  -9   4  13        317.47        166.95       221.35 o
  -8   4  13        167.02        319.23       141.01 o
  -7   4  13          5.99        -39.73       208.11 o
  -6   4  13          0.36       -172.14       201.67 o
  -5   4  13      16115.09      15449.15       470.80 o
  -4   4  13       5411.29       5357.89       289.35 o
  -3   4  13       6482.16       6101.39       259.65 o
  -2   4  13       2977.37       2969.37       150.13 o
  -1   4  13       1381.04       1287.67       108.80 o
   0   4  13         70.46         86.07        81.96 o
   1   4  13        236.67        181.45        84.28 o
   2   4  13        164.05        113.09       106.83 o
   3   4  13       2233.37       2611.12       230.84 o
   4   4  13       7623.28       8256.21       333.19 o
   5   4  13        848.88        793.97       157.11 o
   6   4  13        125.31         60.48       151.56 o
   7   4  13        181.24        172.32       165.34 o
   8   4  13        380.53        498.00       188.96 o
   9   4  13         67.59         50.64       213.84 o
  -9   5  13        100.70        -83.21       375.42 o
  -8   5  13        202.34        188.78       146.20 o
  -7   5  13        405.03        463.46       113.99 o
  -6   5  13         17.80        117.56        88.22 o
  -5   5  13       7585.22       7367.05       435.72 o
  -4   5  13        785.87        988.30       118.82 o
  -3   5  13       3114.90       3111.98       244.79 o
  -2   5  13       2056.47       2077.16       177.33 o
  -1   5  13       6409.24       6286.77       214.55 o
   0   5  13       1843.23       2024.19       121.50 o
   1   5  13        498.65        641.51        95.02 o
   2   5  13      13136.18      13402.59       561.34 o
   3   5  13        823.71        836.20       179.30 o
   4   5  13        661.42        610.01       152.64 o
   5   5  13        919.96       1036.97       167.31 o
   6   5  13         42.26        167.13       157.47 o
   7   5  13        265.20        192.72       201.67 o
   8   5  13        811.61       1346.00       320.84 o
   9   5  13        583.59        565.46       281.65 o
  -9   6  13        192.34        359.32       172.50 o
  -8   6  13        481.58        488.51       188.96 o
  -7   6  13       3302.38       3483.11       256.78 o
  -6   6  13        289.78         83.03        89.11 o
  -5   6  13         11.97        129.73       138.32 o
  -4   6  13       4768.87       5570.11       234.06 o
  -3   6  13       3142.89       3835.62       201.85 o
  -2   6  13       1594.04       1478.96       142.62 o
  -1   6  13        327.52        380.97        80.35 o
   0   6  13       8567.52       8414.22       273.07 o
   1   6  13        737.88        854.27        93.23 o
   2   6  13      26994.05      26670.25       820.81 o
   3   6  13         35.88       -122.58       261.97 o
   4   6  13       2946.18       2763.76       197.02 o
   5   6  13        687.71       1006.73       167.31 o
   6   6  13       1219.55       1123.58       266.09 o
   7   6  13        886.01        688.21       188.43 o
   8   6  13       2091.26       2814.04       251.95 o
   9   6  13        803.73       1102.28       262.33 o
  -9   7  13         78.67        166.42       249.09 o
  -8   7  13        435.53        280.58       186.82 o
  -7   7  13        657.59        636.68       154.96 o
  -6   7  13       2491.40       2782.55       138.86 o
  -5   7  13          3.82         58.16       146.37 o
  -4   7  13       2804.04       2891.71       159.26 o
  -3   7  13        159.71        142.08        73.19 o
  -2   7  13        324.83        321.74        77.30 o
  -1   7  13        494.61        528.60        95.20 o
   0   7  13      16989.53      16876.93       477.24 o
   1   7  13       1609.01       1540.33       125.62 o
   2   7  13      15262.18      15237.46       496.03 o
   3   7  13        169.27        157.83       145.48 o
   4   7  13       2268.82       2427.71       230.48 o
   5   7  13        324.01        369.16       166.42 o
   6   7  13       2120.70       2408.02       266.98 o
   7   7  13        599.44        718.99       223.86 o
   8   7  13        169.82        321.38       299.91 o
  -9   8  13        343.10        -57.80       358.78 o
  -8   8  13         63.63        184.67       164.27 o
  -7   8  13       2576.76       2518.97       257.50 o
  -6   8  13          1.02        -52.25       337.13 o
  -5   8  13        698.14        808.10        95.73 o
  -4   8  13       8102.98       8314.37       275.93 o
  -3   8  13        283.90        358.78        89.29 o
  -2   8  13       1896.03       1774.57       142.08 o
  -1   8  13       1618.23       1637.14       108.26 o
   0   8  13      20016.98      20620.58       576.55 o
   1   8  13       5618.98       5778.22       207.04 o
   2   8  13      25822.37      25970.77       786.45 o
   3   8  13       7841.61       8421.20       318.70 o
   4   8  13       2835.34       2991.55       212.23 o
   5   8  13        303.46        294.00       242.47 o
   6   8  13       1631.55       1593.30       200.59 o
   7   8  13       1053.26        837.99       196.66 o
   8   8  13        151.88        189.68       228.33 o
  -8   9  13          6.76        166.06       266.44 o
  -7   9  13          3.08        -27.56       307.96 o
  -6   9  13          3.29         -0.89       540.23 o
  -5   9  13       2863.77       3055.62       163.37 o
  -4   9  13      10962.42      10769.45       369.34 o
  -3   9  13        954.74        956.80       157.29 o
  -2   9  13        850.23        857.49        98.78 o
  -1   9  13       2313.48       2510.02       140.47 o
   0   9  13        352.99        286.84        84.46 o
   1   9  13       1454.15       1263.33       122.75 o
   2   9  13       6481.53       6865.29       530.92 o
   3   9  13       1523.19       1782.62       155.32 o
   4   9  13        648.39        529.67       198.09 o
   5   9  13         95.22         28.45       160.69 o
   6   9  13       1117.06       1256.35       197.55 o
   7   9  13       2168.68       1651.99       220.99 o
   8   9  13        246.13        235.49       226.54 o
  -8  10  13          8.73         77.84       181.63 o
  -7  10  13          7.02        -84.64       332.12 o
  -6  10  13         54.28        261.61       162.48 o
  -5  10  13       1865.86       1891.96       163.73 o
  -4  10  13       8474.24       7824.60       440.20 o
  -3  10  13       3467.67       3914.36       199.52 o
  -2  10  13         97.39        103.43       101.10 o
  -1  10  13        344.78        419.44       102.18 o
   0  10  13        177.53        212.58       104.86 o
   1  10  13          5.51         39.73       104.32 o
   2  10  13       1953.36       2216.91       180.37 o
   3  10  13       2286.62       2471.37       173.93 o
   4  10  13       2244.19       2317.48       179.48 o
   5  10  13       1513.67       1667.20       219.56 o
   6  10  13        461.32        474.55       281.48 o
   7  10  13       1312.17       1188.89       217.95 o
   8  10  13        241.01        342.85       244.26 o
  -8  11  13        777.37        788.06       209.54 o
  -7  11  13         28.02        101.82       176.26 o
  -6  11  13        591.63        498.53       170.53 o
  -5  11  13        160.72        319.59       191.83 o
  -4  11  13         25.85        272.35       155.68 o
  -3  11  13       5820.94       5796.83       288.28 o
  -2  11  13       4297.23       4359.39       304.38 o
  -1  11  13        250.53        254.46       126.69 o
   0  11  13        572.92        680.87       152.64 o
   1  11  13          5.43         -1.61       288.63 o
   2  11  13        447.39        428.75       161.94 o
   3  11  13         16.31        -88.76       308.68 o
   4  11  13       1773.60       1621.75       192.54 o
   5  11  13       4046.68       4747.16       289.53 o
   6  11  13          2.27        -16.64       413.00 o
   7  11  13        100.96        308.50       457.38 o
  -7  12  13        371.57        411.92       196.66 o
  -6  12  13        862.73        743.86       194.69 o
  -5  12  13        186.09        108.26       229.40 o
  -4  12  13        676.67        621.11       191.65 o
  -3  12  13        115.49          4.29       196.12 o
  -2  12  13       5980.64       6658.26       328.36 o
  -1  12  13       1193.61       1292.14       329.43 o
   0  12  13       4370.58       4737.49       639.90 o
   1  12  13        403.08        454.87       142.62 o
   2  12  13       3923.18       4074.87       287.74 o
   3  12  13       2173.99       2232.12       201.31 o
   4  12  13         17.00        259.11       264.30 o
   5  12  13         24.50          1.43       181.09 o
   6  12  13       1314.13       1630.70       238.89 o
   7  12  13          0.73        117.92       601.96 o
  -7  13  13         73.84         66.21       198.63 o
  -6  13  13       1464.08       1183.88       228.69 o
  -5  13  13          4.69       -251.06       336.59 o
  -4  13  13         84.29        158.36       190.04 o
  -3  13  13        851.02        717.02       182.70 o
  -2  13  13        939.28       1129.66       429.10 o
  -1  13  13          4.78       -131.70       309.57 o
   0  13  13       2515.54       2501.43       224.93 o
   1  13  13        272.44        415.32       150.13 o
   2  13  13        739.11        192.90       157.11 o
   3  13  13        687.87        547.74       200.24 o
   4  13  13       1554.30       1875.31       305.99 o
   5  13  13         71.52        -95.91       432.50 o
   6  13  13          8.50        451.29       299.37 o
  -6  14  13        268.26        282.91       228.15 o
  -5  14  13       1258.39       1238.10       357.53 o
  -4  14  13        260.24         34.00       203.10 o
  -3  14  13        541.19        460.24       187.17 o
  -2  14  13       1667.50       1806.24       214.19 o
  -1  14  13        559.23        291.14       203.28 o
   0  14  13       1308.87       1533.18       207.57 o
   1  14  13       3058.28       3211.83       302.95 o
   2  14  13        703.60        715.77       201.67 o
   3  14  13         15.38        -55.11       389.38 o
   4  14  13        180.31        272.17       216.88 o
   5  14  13         49.44         10.38       223.86 o
   6  14  13         65.43        244.61       399.40 o
  -5  15  13         18.27        224.75       226.54 o
  -4  15  13        416.70        500.86       442.17 o
  -3  15  13        458.58        493.16       207.21 o
  -2  15  13         99.73         71.58       186.64 o
  -1  15  13        494.39        512.67       308.32 o
   0  15  13        152.56        245.69       190.93 o
   1  15  13        883.69        819.55       211.69 o
   2  15  13        474.63        721.14       330.86 o
   3  15  13        733.53        408.52       218.31 o
   4  15  13       1554.95       1706.75       309.93 o
   5  15  13       1090.40       1143.98       310.82 o
  -4  16  13        417.90        211.87       230.30 o
  -3  16  13        520.33        775.00       516.43 o
  -2  16  13        584.44        849.26       329.79 o
  -1  16  13        554.69        927.10       300.09 o
   0  16  13        346.53        266.27       302.05 o
   1  16  13        896.60       1512.60       397.07 o
   2  16  13        409.80        229.22       216.52 o
   3  16  13        111.04         35.97       351.62 o
   4  16  13         26.93       -193.79       468.83 o
  -3  17  13       1427.67       1838.27       302.59 o
  -2  17  13          3.64        205.25       246.58 o
  -1  17  13        170.00        179.48       338.20 o
   0  17  13        253.26        457.38       215.45 o
   1  17  13        153.53         86.79       214.01 o
   2  17  13         87.71          8.95       318.70 o
   3  17  13       2190.14       2361.68       318.34 o
  -1  18  13         50.03         -7.69       462.39 o
   0  18  13        925.20       1315.22       289.17 o
  -8   0  14        640.94        541.30       167.85 o
  -6   0  14        113.80        205.78        89.11 o
  -4   0  14       6574.06       6848.65       552.22 o
  -2   0  14      10819.09      10736.71       592.12 o
   0   0  14        499.70        370.05       142.44 o
   2   0  14        112.69        240.68       335.16 o
   4   0  14      44095.23      41677.24      1816.08 o
   6   0  14       4261.51       3891.81       804.34 o
   8   0  14       1180.05       1275.50       522.51 o
  -9   1  14        456.55        391.53       171.78 o
  -8   1  14          8.05        103.61       127.41 o
  -7   1  14         87.47        179.66       118.46 o
  -6   1  14       4242.43       4406.09       232.09 o
  -5   1  14       1486.38       1524.59        87.50 o
  -4   1  14       1034.10       1027.66       128.84 o
  -3   1  14       6443.85       6696.37       263.58 o
  -2   1  14        854.39        788.78        65.49 o
  -1   1  14       3128.31       3195.37       209.54 o
   0   1  14       1227.54       1573.62       111.84 o
   1   1  14       4669.49       4734.63       204.53 o
   2   1  14       9020.57       8870.52       316.19 o
   3   1  14       3089.92       3023.05       217.77 o
   4   1  14      20365.47      21177.44       655.64 o
   5   1  14        994.85       1012.10       153.17 o
   6   1  14        509.23        280.04       159.80 o
   7   1  14       2674.09       2349.87       242.82 o
   8   1  14        129.04        132.95       167.13 o
   9   1  14        302.64        321.38       247.30 o
  -9   2  14        186.11        187.71       381.50 o
  -8   2  14         60.40        108.80       168.38 o
  -7   2  14         53.86        -43.13       172.32 o
  -6   2  14        150.51         92.33        68.36 o
  -5   2  14       3976.37       4647.13       214.55 o
  -4   2  14         19.58       -122.93       176.62 o
  -3   2  14       4366.81       4319.84       188.96 o
  -2   2  14       8133.89       8094.81       295.79 o
  -1   2  14      31838.11      32679.31       950.36 o
   0   2  14       4020.88       4156.47       169.10 o
   1   2  14      28341.19      27909.79       765.34 o
   2   2  14       3936.49       4029.06       199.34 o
   3   2  14       1485.21       1310.39       175.90 o
   4   2  14         89.57        -31.49       285.59 o
   5   2  14       1269.55       1057.73       186.10 o
   6   2  14       6040.33       6587.58       559.91 o
   7   2  14        346.28        195.76       157.65 o
   8   2  14       1844.00       1410.06       340.35 o
   9   2  14       1739.12       1682.24       238.71 o
  -9   3  14        276.89        173.04       182.16 o
  -8   3  14       1433.97       1198.55       160.69 o
  -7   3  14         25.65         73.72       100.92 o
  -6   3  14        153.24        165.70       159.26 o
  -5   3  14      19426.12      19119.43       614.31 o
  -4   3  14         40.33        -29.70       182.52 o
  -3   3  14        606.92        443.60       100.92 o
  -2   3  14       1426.51       1551.07       138.68 o
  -1   3  14         17.93         30.24        64.60 o
   0   3  14       4023.08       3483.82       233.88 o
   1   3  14      44673.73      44871.71      1166.17 o
   2   3  14        956.20        799.69       180.19 o
   3   3  14       6980.12       6826.29       282.91 o
   4   3  14       1969.88       2040.84       171.43 o
   5   3  14         54.05         -6.98       320.13 o
   6   3  14       3660.50       4116.92       253.38 o
   7   3  14          7.66       -198.09       541.30 o
   8   3  14       1000.53       1151.31       200.42 o
   9   3  14         16.09         77.84       197.73 o
  -9   4  14        575.61        467.58       196.66 o
  -8   4  14       3909.18       4311.61       314.40 o
  -7   4  14       2864.16       3040.76       286.13 o
  -6   4  14       3666.15       3673.68       322.27 o
  -5   4  14       3293.96       3796.62       182.52 o
  -4   4  14       3793.00       3786.24       204.53 o
  -3   4  14       5394.00       5508.55       332.47 o
  -2   4  14        298.43        238.35        85.53 o
  -1   4  14      33333.87      33596.03       873.06 o
   0   4  14       3072.72       3010.70       163.55 o
   1   4  14       2193.79       2176.83       166.06 o
   2   4  14       1499.91       1770.99       171.25 o
   3   4  14       5596.64       5635.25       253.02 o
   4   4  14         42.68         73.19       132.78 o
   5   4  14        105.29        166.77       142.26 o
   6   4  14       2493.71       2574.08       243.72 o
   7   4  14       1928.58       1818.95       234.95 o
   8   4  14         39.00         62.09       188.96 o
   9   4  14          3.25       -301.70       450.22 o
  -9   5  14          5.22       -131.88       313.51 o
  -8   5  14       1058.24       1154.18       186.64 o
  -7   5  14         43.12          6.44       127.41 o
  -6   5  14        695.29        708.97       198.98 o
  -5   5  14       6283.86       6210.19       242.82 o
  -4   5  14       4831.19       4843.07       238.53 o
  -3   5  14         35.21       -118.64       192.18 o
  -2   5  14        894.49        838.34       113.99 o
  -1   5  14      10030.61      10182.17       317.80 o
   0   5  14       1351.47       1374.99       108.98 o
   1   5  14       6771.66       7036.72       277.72 o
   2   5  14       2756.25       2892.60       204.71 o
   3   5  14       1583.75       1734.84       160.33 o
   4   5  14       1072.15       1175.11       156.22 o
   5   5  14       3505.40       3636.28       226.90 o
   6   5  14        620.47        774.46       174.11 o
   7   5  14        312.78        401.01       180.19 o
   8   5  14       3117.11       3378.79       269.13 o
   9   5  14        983.22       1192.29       371.30 o
  -9   6  14        178.77       -107.37       356.27 o
  -8   6  14         70.39        145.48       154.07 o
  -7   6  14        340.24        378.28       203.82 o
  -6   6  14        123.67        -42.59       271.99 o
  -5   6  14        543.39        530.56       138.50 o
  -4   6  14       8127.87       7748.91       432.68 o
  -3   6  14        294.44         20.22       158.90 o
  -2   6  14         21.13          5.91        88.40 o
  -1   6  14       1307.23       1216.09        99.13 o
   0   6  14          8.08         33.82        75.69 o
   1   6  14        467.37        401.90        88.93 o
   2   6  14       1084.06        924.06       300.98 o
   3   6  14       2973.47       2757.86       192.36 o
   4   6  14       2324.06       2325.71       187.17 o
   5   6  14        287.88        556.33       162.66 o
   6   6  14       2705.16       2729.23       313.33 o
   7   6  14         42.23        133.49       265.19 o
   8   6  14        481.40        426.06       203.99 o
  -9   7  14         59.08       -254.99       343.75 o
  -8   7  14         43.39        322.27       200.42 o
  -7   7  14          2.33         -0.54       284.34 o
  -6   7  14          1.85         40.08        98.06 o
  -5   7  14        148.56       -251.06       456.84 o
  -4   7  14        454.51        640.79       132.60 o
  -3   7  14       8449.38       8160.66       266.80 o
  -2   7  14       1833.60       2067.14       123.29 o
  -1   7  14       3575.76       3436.94       148.88 o
   0   7  14          0.74         93.77        81.78 o
   1   7  14       2013.06       2146.41       119.35 o
   2   7  14       1251.61       1074.73       215.45 o
   3   7  14       1343.42       1203.39       152.28 o
   4   7  14         31.40        181.09       208.29 o
   5   7  14       5054.69       4830.19       332.83 o
   6   7  14         96.35        -97.17       539.15 o
   7   7  14       1202.71       1206.25       205.25 o
   8   7  14        306.79        117.56       193.08 o
  -8   8  14        316.01        429.28       248.19 o
  -7   8  14        479.03        561.34       298.12 o
  -6   8  14        528.66        796.65       118.82 o
  -5   8  14        453.21        581.38       113.27 o
  -4   8  14        749.88        699.48        82.13 o
  -3   8  14        218.62        148.70        94.48 o
  -2   8  14       3225.82       2845.72       205.07 o
  -1   8  14       5734.01       5447.36       200.77 o
   0   8  14       3303.15       3593.34       205.07 o
   1   8  14          2.20        -35.25       228.87 o
   2   8  14       1457.09       1428.14       160.15 o
   3   8  14        179.03        161.05       148.52 o
   4   8  14         92.25        293.82       147.27 o
   5   8  14         50.90       -284.34       416.76 o
   6   8  14       1663.19       2082.17       217.06 o
   7   8  14         41.89        -20.40       487.98 o
   8   8  14        178.76        503.36       233.16 o
  -8   9  14        233.53        529.85       295.79 o
  -7   9  14        274.99        278.26       177.15 o
  -6   9  14         15.24        -40.44       295.25 o
  -5   9  14         74.00        -83.74       228.87 o
  -4   9  14       1243.72       1319.16       176.97 o
  -3   9  14         95.15        256.07       106.47 o
  -2   9  14         25.76        -94.48       267.88 o
  -1   9  14       8808.16       8944.42       302.95 o
   0   9  14        128.35        175.54        94.84 o
   1   9  14         88.82        228.69       108.08 o
   2   9  14       2500.60       2135.50       249.62 o
   3   9  14        796.03        899.36       163.20 o
   4   9  14        286.83        350.91       138.68 o
   5   9  14       1775.96       1524.05       198.09 o
   6   9  14       1169.36       1194.98       202.03 o
   7   9  14        184.93        327.11       231.73 o
   8   9  14       1582.56       1892.49       378.10 o
  -8  10  14       1152.32       1181.38       279.87 o
  -7  10  14       2431.51       2182.38       332.47 o
  -6  10  14       1111.07       1288.74       233.88 o
  -5  10  14        177.61        -70.50       266.62 o
  -4  10  14       2798.86       2667.31       192.00 o
  -3  10  14          1.91       -143.15       243.90 o
  -2  10  14        636.34        449.50       108.62 o
  -1  10  14      11425.38      11204.46       368.62 o
   0  10  14        476.91        339.81        97.17 o
   1  10  14        136.94         23.62       157.47 o
   2  10  14        834.70        619.50       129.91 o
   3  10  14         58.47         89.47       176.97 o
   4  10  14         10.23       -157.65       323.17 o
   5  10  14         22.11       -109.69       377.39 o
   6  10  14        546.18        762.65       241.75 o
   7  10  14         92.81        135.64       199.70 o
  -7  11  14        342.73        455.23       210.61 o
  -6  11  14        336.20        434.65       176.08 o
  -5  11  14       2501.56       2616.85       248.73 o
  -4  11  14        217.17        231.37       252.67 o
  -3  11  14        579.68        566.35       232.45 o
  -2  11  14          0.67        201.85       134.56 o
  -1  11  14        107.28         34.18       186.82 o
   0  11  14       1215.35       1295.54       172.14 o
   1  11  14      15820.24      16010.13       549.17 o
   2  11  14       2329.22       2114.56       216.52 o
   3  11  14       5766.48       5977.03       326.57 o
   4  11  14        393.74        554.54       179.84 o
   5  11  14       1625.59       1544.63       211.15 o
   6  11  14       1101.71       1062.56       324.42 o
   7  11  14        945.12        515.53       443.60 o
  -7  12  14          1.44         58.34       188.78 o
  -6  12  14         14.93         88.58       221.89 o
  -5  12  14       1754.12       1664.52       289.35 o
  -4  12  14        456.79        276.47       188.07 o
  -3  12  14        640.56        483.68       197.19 o
  -2  12  14        614.42       1178.87       223.14 o
  -1  12  14       2763.23       3000.86       352.87 o
   0  12  14       6690.08       6678.48       521.97 o
   1  12  14        436.01        717.92       148.52 o
   2  12  14        837.61        596.24       155.32 o
   3  12  14        673.93        420.16       244.43 o
   4  12  14        737.72        911.35       218.85 o
   5  12  14         36.77         26.13       211.87 o
   6  12  14       3512.93       3809.68       342.67 o
  -6  13  14       1131.48       1257.78       324.96 o
  -5  13  14       2096.33       2419.30       413.71 o
  -4  13  14        917.21       1124.65       377.21 o
  -3  13  14        978.91        839.24       219.74 o
  -2  13  14        100.48        159.80       187.71 o
  -1  13  14       1419.43       1652.35       431.43 o
   0  13  14        940.14        771.06       183.24 o
   1  13  14       1280.26       1558.23       209.00 o
   2  13  14         31.75        207.21       182.16 o
   3  13  14       5112.36       5459.70       392.06 o
   4  13  14        598.13        749.59       223.86 o
   5  13  14       3090.74       3422.63       311.00 o
   6  13  14        611.22        558.30       355.92 o
  -6  14  14         61.61        -16.28       544.34 o
  -5  14  14          5.12        131.52       220.28 o
  -4  14  14         47.08       -137.96       341.42 o
  -3  14  14        298.34        197.02       291.14 o
  -2  14  14        636.15        538.26       215.45 o
  -1  14  14         37.82       -119.35       340.17 o
   0  14  14       1031.31        921.73       262.33 o
   1  14  14         51.79        -20.04       365.76 o
   2  14  14        152.53        480.10       299.91 o
   3  14  14          3.12       -300.26       420.51 o
   4  14  14       6878.78       6599.92       400.83 o
   5  14  14        103.37       -170.89       438.95 o
  -5  15  14          0.24       -183.59       601.60 o
  -4  15  14         86.50         18.25       218.31 o
  -3  15  14       1087.76       1226.11       240.14 o
  -2  15  14         30.95         37.40       213.66 o
  -1  15  14       1071.90       1006.73       287.56 o
   0  15  14         31.43        199.88       192.18 o
   1  15  14        215.73        355.92       199.70 o
   2  15  14       1584.66       1732.16       243.36 o
   3  15  14         60.78        175.72       219.38 o
   4  15  14         71.95       -173.04       444.67 o
   5  15  14        510.95        500.32       377.75 o
  -4  16  14        271.35        263.94       239.42 o
  -3  16  14        356.04        624.51       294.00 o
  -2  16  14       1163.16        991.34       266.98 o
  -1  16  14       1500.26       1706.03       396.18 o
   0  16  14          4.27       -311.90       425.17 o
   1  16  14       1587.96       2041.01       265.73 o
   2  16  14         41.84         41.16       214.91 o
   3  16  14         32.27        195.76       224.93 o
   4  16  14         67.75        143.51       238.53 o
  -3  17  14         34.82       -147.63       965.75 o
  -2  17  14        166.21        427.49       282.19 o
  -1  17  14         58.15        118.46       243.90 o
   0  17  14        583.47        890.42       231.37 o
   1  17  14       2128.82       2301.55       329.25 o
   2  17  14        117.37        406.91       286.67 o
  -9   0  15       1786.38       1561.99       287.20 o
  -7   0  15       2227.12       2589.11       190.22 o
  -5   0  15       1443.94       1741.64       137.79 o
  -3   0  15       1498.36       1760.25       135.64 o
  -1   0  15      23656.25      24967.44       854.63 o
   1   0  15        529.58        435.01       124.19 o
   3   0  15       2701.43       3137.75       696.44 o
   5   0  15        101.82          5.01       189.68 o
   7   0  15        194.36        223.14       321.02 o
   9   0  15        385.35         96.09       716.31 o
  -9   1  15        441.45        369.69       152.28 o
  -8   1  15       1260.12       1415.25       190.75 o
  -7   1  15        725.61        966.29       104.32 o
  -6   1  15       1951.84       1775.64       182.16 o
  -5   1  15        487.99        449.32        79.09 o
  -4   1  15        394.60        481.53       102.53 o
  -3   1  15       3198.55       3028.95       150.67 o
  -2   1  15        395.98        456.12        99.49 o
  -1   1  15        177.28        136.53        88.58 o
   0   1  15      23130.14      24878.33       692.15 o
   1   1  15       3712.23       3577.77       175.36 o
   2   1  15        985.94       1024.62       122.93 o
   3   1  15        431.15        447.00       124.90 o
   4   1  15       6317.34       6195.69       365.22 o
   5   1  15        830.88        872.34       153.71 o
   6   1  15       1654.34       1250.63       198.80 o
   7   1  15         46.02        239.25       165.70 o
   8   1  15         72.92       -196.66       410.14 o
   9   1  15         69.14         44.38       183.42 o
  -9   2  15        127.30        100.21       184.67 o
  -8   2  15        281.51        336.77       140.11 o
  -7   2  15        193.04        122.75       128.66 o
  -6   2  15          2.50        139.75        76.77 o
  -5   2  15        141.97         95.73        96.27 o
  -4   2  15        355.73        305.81       120.79 o
  -3   2  15        175.16        287.02        93.05 o
  -2   2  15      13973.87      12969.91       378.82 o
  -1   2  15      12916.55      12808.86       531.82 o
   0   2  15        414.86        382.40        82.67 o
   1   2  15      26169.70      25494.24       720.24 o
   2   2  15        284.70        264.48       125.44 o
   3   2  15         37.21       -115.78       259.29 o
   4   2  15        823.00        994.74       150.13 o
   5   2  15        293.19        279.33       171.25 o
   6   2  15       7483.44       7585.36       358.78 o
   7   2  15        923.03        817.05       169.46 o
   8   2  15          2.22        -87.68       414.79 o
   9   2  15        504.15        913.50       235.13 o
  -9   3  15        283.66         49.21       183.42 o
  -8   3  15        355.03        320.13       115.60 o
  -7   3  15        709.08        693.76       129.55 o
  -6   3  15       5478.30       5161.94       378.64 o
  -5   3  15        710.66        793.79       123.65 o
  -4   3  15       4208.66       4303.38       206.50 o
  -3   3  15       6949.97       7056.05       506.59 o
  -2   3  15      11134.82      11249.91       474.20 o
  -1   3  15        490.91        341.78        73.01 o
   0   3  15       3492.20       3677.98       269.84 o
   1   3  15        663.77        666.02       127.76 o
   2   3  15       1348.24       1533.00       260.18 o
   3   3  15       3121.67       3117.53       316.37 o
   4   3  15      15911.47      14776.68       575.48 o
   5   3  15        330.93        219.92       172.14 o
   6   3  15       5494.95       5698.59       295.25 o
   7   3  15       1112.48       1196.59       304.20 o
   8   3  15         31.57         43.48       175.18 o
   9   3  15        187.36        177.51       229.40 o
  -9   4  15        152.05        185.56       271.81 o
  -8   4  15        160.35        276.29       144.23 o
  -7   4  15        806.86        705.57       142.97 o
  -6   4  15         28.53        -27.74       405.12 o
  -5   4  15       7539.70       7314.08       451.83 o
  -4   4  15       3182.63       4078.63       303.66 o
  -3   4  15       6140.66       6086.54       562.24 o
  -2   4  15         50.56         26.13       104.86 o
  -1   4  15       2125.94       2188.46       112.38 o
   0   4  15         66.42         -9.84       175.01 o
   1   4  15       2136.82       2078.41       127.23 o
   2   4  15         17.42         -0.89       235.67 o
   3   4  15      26269.22      25720.79       775.71 o
   4   4  15       4519.06       4595.41       527.88 o
   5   4  15       2492.18       2571.04       204.17 o
   6   4  15        361.83        446.64       171.43 o
   7   4  15          4.61         41.34       167.31 o
   8   4  15        160.42        209.90       190.04 o
   9   4  15        180.83        514.46       222.43 o
  -9   5  15         29.97       -123.11       350.19 o
  -8   5  15         23.57        -39.73       294.72 o
  -7   5  15       1368.90       1016.03       185.92 o
  -6   5  15        210.78         24.16       151.56 o
  -5   5  15       1548.23       1590.62       173.04 o
  -4   5  15         33.29         40.08       150.13 o
  -3   5  15        251.18        235.13       123.83 o
  -2   5  15       9836.28       9479.46       295.61 o
  -1   5  15       3763.49       3831.87       200.59 o
   0   5  15        632.80        404.05       104.68 o
   1   5  15         45.49        136.71        87.14 o
   2   5  15       9111.22       8453.94       475.81 o
   3   5  15          2.57        151.39       128.66 o
   4   5  15         47.20        -71.04       320.13 o
   5   5  15      11092.67      10944.46       470.62 o
   6   5  15        219.60        426.96       172.14 o
   7   5  15        378.61        429.46       184.49 o
   8   5  15       3652.62       3842.60       288.81 o
  -9   6  15          3.94         75.69       197.19 o
  -8   6  15        225.20        107.54       152.10 o
  -7   6  15       1069.32       1255.10       217.41 o
  -6   6  15        523.84        781.80       357.71 o
  -5   6  15        841.03        610.91       167.85 o
  -4   6  15       2984.63       2578.20       208.47 o
  -3   6  15       1056.53       1234.88       217.95 o
  -2   6  15       1509.99       1550.00       263.94 o
  -1   6  15        972.50        885.05       103.79 o
   0   6  15       1166.47       1327.57       112.20 o
   1   6  15         12.48         62.45        96.09 o
   2   6  15        728.08        696.26       170.71 o
   3   6  15       1434.44       1479.49       201.13 o
   4   6  15        267.67        325.50       146.91 o
   5   6  15        564.13        451.47       158.90 o
   6   6  15         54.35        192.36       166.77 o
   7   6  15        281.45        -53.32       730.98 o
   8   6  15        261.54        519.11       206.86 o
  -8   7  15       2264.75       2029.20       209.18 o
  -7   7  15        731.31        479.56       152.64 o
  -6   7  15         82.44        -81.06       290.42 o
  -5   7  15        698.88        525.02       192.54 o
  -4   7  15        952.93       1148.27       209.72 o
  -3   7  15        130.68         26.13       107.90 o
  -2   7  15      11144.37      11456.77       476.70 o
  -1   7  15       1430.88       1466.61       131.70 o
   0   7  15       2242.27       2107.40       123.29 o
   1   7  15        626.46        604.29       117.03 o
   2   7  15       7505.72       7151.96       365.58 o
   3   7  15        285.15        300.26       140.29 o
   4   7  15        356.14        135.82       157.47 o
   5   7  15         88.42        139.93       185.74 o
   6   7  15       2118.52       2183.81       292.03 o
   7   7  15       1310.58       1165.99       225.47 o
   8   7  15        533.20        953.05       235.49 o
  -8   8  15         11.42       -163.73       410.67 o
  -7   8  15        610.36        659.40       168.74 o
  -6   8  15          5.67         68.36       147.99 o
  -5   8  15        681.50        841.56       284.88 o
  -4   8  15        926.52        796.47       163.37 o
  -3   8  15         48.49         77.12        80.52 o
  -2   8  15        469.97        421.95        91.08 o
  -1   8  15       3761.85       3876.78       170.17 o
   0   8  15       1379.14       1339.74       138.14 o
   1   8  15        323.60        356.81       113.09 o
   2   8  15         22.33        164.27       116.67 o
   3   8  15       3085.81       2994.95       199.88 o
   4   8  15        470.18        761.04       226.36 o
   5   8  15       1035.76       1259.75       190.57 o
   6   8  15        200.37        105.40       236.02 o
   7   8  15        260.82        212.94       185.56 o
   8   8  15        108.28        199.52       227.97 o
  -8   9  15         26.83         82.13       217.59 o
  -7   9  15        401.22        281.48       166.42 o
  -6   9  15         19.54       -153.71       277.90 o
  -5   9  15       2013.21       1926.85       176.79 o
  -4   9  15        310.42        410.85       128.84 o
  -3   9  15        107.82          0.54        90.54 o
  -2   9  15       2223.79       2292.61       191.29 o
  -1   9  15       4600.39       4691.15       196.48 o
   0   9  15        684.74        777.15       107.19 o
   1   9  15       1086.99        820.09       172.32 o
   2   9  15         42.32         40.08       116.49 o
   3   9  15        662.38        567.60       133.67 o
   4   9  15          5.18       -324.78       412.46 o
   5   9  15       4349.98       4361.89       305.81 o
   6   9  15        240.36         87.14       210.97 o
   7   9  15        289.53         95.73       193.44 o
  -8  10  15         31.76         30.06       203.10 o
  -7  10  15        433.95        410.49       181.45 o
  -6  10  15        270.48        300.09       182.70 o
  -5  10  15        756.18        440.20       289.71 o
  -4  10  15       1718.87       1838.81       214.01 o
  -3  10  15       1418.21       1666.49       137.61 o
  -2  10  15         10.70         77.66       103.07 o
  -1  10  15         52.16        151.92        91.80 o
   0  10  15        217.98        179.66       144.05 o
   1  10  15       1019.41        835.66       226.90 o
   2  10  15       1469.93       1658.26       306.89 o
   3  10  15       9482.21       8681.56       454.33 o
   4  10  15          6.53         62.27       158.36 o
   5  10  15       2019.22       2167.17       221.35 o
   6  10  15         12.25       -395.82       395.82 o
   7  10  15        187.02        441.63       283.27 o
  -7  11  15         76.01        185.38       299.19 o
  -6  11  15       1082.63       1099.78       219.03 o
  -5  11  15         67.46       -300.98       300.98 o
  -4  11  15          6.20         48.85       178.23 o
  -3  11  15       3907.43       4053.40       474.38 o
  -2  11  15      11421.33      11561.45       661.19 o
  -1  11  15       1687.69       1527.81       175.01 o
   0  11  15        969.59        607.51       233.16 o
   1  11  15         59.60        365.76       142.62 o
   2  11  15          1.20         -0.89       313.15 o
   3  11  15       1240.21       1418.65       182.16 o
   4  11  15       3914.63       3885.19       295.61 o
   5  11  15        823.47        539.69       315.65 o
   6  11  15       1122.82       1545.88       269.67 o
   7  11  15         31.18       -110.23       614.85 o
  -7  12  15         38.35        -83.57       362.00 o
  -6  12  15        389.89        548.10       212.23 o
  -5  12  15        232.39        261.08       200.59 o
  -4  12  15       1732.13       1489.16       219.20 o
  -3  12  15        201.90         17.36       230.66 o
  -2  12  15      12169.48      13543.77       659.40 o
  -1  12  15        589.62        686.78       165.88 o
   0  12  15       3081.24       3110.55       283.09 o
   1  12  15       2022.29       2484.97       499.61 o
   2  12  15       1815.53       1764.01       185.21 o
   3  12  15        816.74        859.82       205.78 o
   4  12  15       2001.85       1799.26       430.00 o
   5  12  15        369.91        242.47       328.54 o
   6  12  15        496.42        578.70       247.66 o
  -6  13  15       1011.51        996.35       368.44 o
  -5  13  15        388.40         38.47       209.00 o
  -4  13  15        149.55        234.06       203.64 o
  -3  13  15        346.87        535.04       413.89 o
  -2  13  15       1197.89       1369.98       226.00 o
  -1  13  15        135.15        307.06       164.81 o
   0  13  15       7486.82       7860.75       582.81 o
   1  13  15          7.02        -18.25       339.99 o
   2  13  15       2134.25       2216.20       234.59 o
   3  13  15         19.55         73.72       194.15 o
   4  13  15        333.34        642.40       249.09 o
   5  13  15        152.54        446.28       259.29 o
   6  13  15          2.38        332.65       335.87 o
  -5  14  15        198.57         89.83       454.87 o
  -4  14  15        228.88        509.09       280.40 o
  -3  14  15        205.86       -225.11       313.51 o
  -2  14  15        256.15        300.98       264.30 o
  -1  14  15       1604.41       1373.74       245.15 o
   0  14  15       3190.80       3175.51       383.65 o
   1  14  15         43.50        110.05       184.49 o
   2  14  15       1482.52       1713.91       283.98 o
   3  14  15         17.98        233.16       204.35 o
   4  14  15         70.74        112.20       221.71 o
   5  14  15          0.21        227.08       228.51 o
  -5  15  15         45.47        168.21       343.21 o
  -4  15  15          0.05        244.97       293.29 o
  -3  15  15        868.67       1048.06       279.15 o
  -2  15  15         29.64         37.40       248.01 o
  -1  15  15        794.28        784.48       236.56 o
   0  15  15        387.88        407.99       254.46 o
   1  15  15        598.67        673.72       262.69 o
   2  15  15         12.40        113.27       204.35 o
   3  15  15        110.27        191.65       215.27 o
   4  15  15        358.17        582.46       282.01 o
  -4  16  15        164.84        266.98       239.96 o
  -3  16  15         19.64        233.34       275.57 o
  -2  16  15        457.16        252.49       268.95 o
  -1  16  15          7.69         94.30       235.85 o
   0  16  15        381.97        459.52       283.80 o
   1  16  15          8.56         10.92       203.99 o
   2  16  15        208.70        297.22       219.03 o
   3  16  15        181.98        498.89       296.69 o
  -2  17  15       1313.84        758.18       306.71 o
  -1  17  15          2.12        -29.70       654.93 o
   0  17  15        289.24        403.16       219.03 o
   1  17  15         97.14         49.92       506.59 o
  -8   0  16        392.23        612.52       253.38 o
  -6   0  16       2624.67       2450.61       479.74 o
  -4   0  16       1138.07       1040.73       111.12 o
  -2   0  16        525.40        556.33        92.33 o
   0   0  16         13.22        -47.42       360.93 o
   2   0  16       2870.56       3017.50       259.11 o
   4   0  16       4568.11       4379.25       295.43 o
   6   0  16        872.99        922.63       293.82 o
   8   0  16         46.14         66.75       236.02 o
  -9   1  16        599.68        786.81       163.02 o
  -8   1  16         31.96        -66.57       380.97 o
  -7   1  16         74.17        162.30       132.24 o
  -6   1  16       2992.08       3254.24       207.21 o
  -5   1  16         53.36         10.38        68.18 o
  -4   1  16       6494.72       6343.68       253.02 o
  -3   1  16      34355.33      35846.77      1016.21 o
  -2   1  16        576.62        409.78        60.48 o
  -1   1  16        811.60        776.07       121.86 o
   0   1  16       1475.53       1736.45       171.43 o
   1   1  16        220.79        181.45        97.70 o
   2   1  16       3719.88       3917.04       389.38 o
   3   1  16      13013.50      14009.74       577.98 o
   4   1  16        678.63        569.39       141.36 o
   5   1  16         53.54         94.66       147.81 o
   6   1  16         69.76          8.95       152.10 o
   7   1  16         23.24       -358.06       365.94 o
   8   1  16          0.16         45.81       171.96 o
   9   1  16         62.53       -157.65       570.11 o
  -9   2  16         12.23        113.99       290.07 o
  -8   2  16        609.52        719.88       173.39 o
  -7   2  16       1277.61        992.77       127.94 o
  -6   2  16         51.73       -144.05       144.05 o
  -5   2  16       5526.60       5676.04       457.38 o
  -4   2  16        361.26        353.05        97.70 o
  -3   2  16       1260.97       1576.48       129.91 o
  -2   2  16        756.11        924.59        98.42 o
  -1   2  16       1046.20       1026.95        99.31 o
   0   2  16       4564.89       4472.66       230.48 o
   1   2  16      14804.45      15052.61       465.43 o
   2   2  16         36.45         87.14       105.93 o
   3   2  16       3790.28       3443.03       281.48 o
   4   2  16       1209.96        922.63       148.70 o
   5   2  16         15.69         59.23       147.27 o
   6   2  16       1164.10        790.03       215.45 o
   7   2  16       2501.27       2637.07       321.20 o
   8   2  16         35.07         80.52       191.47 o
  -9   3  16         21.53        -18.25       251.95 o
  -8   3  16       1260.63       1595.81       199.34 o
  -7   3  16        144.52         98.42       113.27 o
  -6   3  16         88.50        120.25       213.30 o
  -5   3  16       4074.77       4202.99       220.99 o
  -4   3  16        240.42        288.63       117.92 o
  -3   3  16        230.62        429.10       230.48 o
  -2   3  16      10326.07      10144.59       341.42 o
  -1   3  16        480.35        473.66        88.76 o
   0   3  16        108.28         77.66        80.88 o
   1   3  16      24834.53      24789.21       905.98 o
   2   3  16        866.42        624.15       166.77 o
   3   3  16       3512.26       3002.83       190.39 o
   4   3  16        888.09        880.22       210.61 o
   5   3  16       1544.61       1634.10       212.94 o
   6   3  16        991.11        893.10       215.27 o
   7   3  16          1.30        110.94       233.16 o
   8   3  16       1166.57       1010.67       200.24 o
  -9   4  16        491.99        324.42       247.48 o
  -8   4  16        933.51        871.27       178.58 o
  -7   4  16       1193.55       1452.12       151.56 o
  -6   4  16        500.67        668.89       257.14 o
  -5   4  16        116.29       -185.92       218.67 o
  -4   4  16       2866.57       2892.06       225.11 o
  -3   4  16        402.26        690.54       174.11 o
  -2   4  16         73.79         -5.01       163.20 o
  -1   4  16      13487.16      13061.52       492.81 o
   0   4  16      12675.83      11689.40       571.90 o
   1   4  16         78.53        187.53       105.40 o
   2   4  16       1616.67       1703.89       149.06 o
   3   4  16       4744.68       4407.70       303.31 o
   4   4  16        242.24        424.81       147.99 o
   5   4  16       2361.40       2455.27       303.31 o
   6   4  16       3431.92       3896.11       263.04 o
   7   4  16         93.34        103.79       171.78 o
   8   4  16        497.42        592.48       190.22 o
  -9   5  16         10.27       -244.61       322.27 o
  -8   5  16       1076.70        887.55       163.37 o
  -7   5  16        312.11        383.65       138.86 o
  -6   5  16        147.29       -238.71       238.71 o
  -5   5  16        213.02       -180.37       212.94 o
  -4   5  16        276.34        439.30       184.85 o
  -3   5  16         43.08         13.06       124.36 o
  -2   5  16        202.83        262.51        61.91 o
  -1   5  16       1474.35       1409.89       130.99 o
   0   5  16       5196.11       4879.93       341.96 o
   1   5  16       2540.53       2395.32       158.36 o
   2   5  16       2232.29       2246.08       188.07 o
   3   5  16       1745.12       1674.72       166.60 o
   4   5  16        233.01        122.93       182.16 o
   5   5  16       2475.19       2161.62       206.14 o
   6   5  16        109.58        266.62       167.13 o
   7   5  16         51.40         99.31       185.56 o
   8   5  16       4382.41       4857.56       327.11 o
  -8   6  16        735.59        663.34       165.70 o
  -7   6  16        833.09        727.04       154.43 o
  -6   6  16        385.99        353.59       289.89 o
  -5   6  16       1355.42       1064.53       302.77 o
  -4   6  16       1456.09       2121.72       326.93 o
  -3   6  16       2486.18       2234.63       339.81 o
  -2   6  16       7110.89       6709.61       253.20 o
  -1   6  16        634.76        423.20       131.16 o
   0   6  16       1029.23       1138.61       176.44 o
   1   6  16       2809.83       2706.86       158.54 o
   2   6  16      11281.96      10957.88       577.80 o
   3   6  16      14876.43      14650.53       503.72 o
   4   6  16       1781.64       1927.56       349.65 o
   5   6  16       4429.87       5069.07       277.72 o
   6   6  16       2582.69       2568.54       226.72 o
   7   6  16        178.45        424.09       329.97 o
   8   6  16         40.28        112.91       196.30 o
  -8   7  16          1.39        221.89       163.20 o
  -7   7  16        584.20        706.46       173.39 o
  -6   7  16         55.08       -144.05       304.38 o
  -5   7  16       1826.57       1771.71       345.00 o
  -4   7  16        579.69        452.01       277.00 o
  -3   7  16      10310.18      10213.30       347.68 o
  -2   7  16         12.29        160.51        99.85 o
  -1   7  16       6252.20       6217.34       241.75 o
   0   7  16         28.03         76.95        97.70 o
   1   7  16       4591.35       4436.33       201.67 o
   2   7  16        534.13        501.93       121.14 o
   3   7  16       4309.80       3938.34       415.32 o
   4   7  16        172.80        248.19       275.39 o
   5   7  16       1621.82       1811.97       356.99 o
   6   7  16         16.17        -52.97       381.50 o
   7   7  16        454.14        462.39       220.46 o
   8   7  16         55.46        112.02       205.43 o
  -8   8  16        826.82       1014.96       254.28 o
  -7   8  16        628.05        657.61       218.31 o
  -6   8  16          0.37       -204.17       253.74 o
  -5   8  16        438.92        322.63       297.04 o
  -4   8  16        321.76        446.28       110.05 o
  -3   8  16       3604.31       3320.27       324.24 o
  -2   8  16      15412.46      15367.01       503.36 o
  -1   8  16        753.90        916.00       104.86 o
   0   8  16       1892.50       2010.77       137.07 o
   1   8  16       2563.59       2782.19       289.17 o
   2   8  16        320.86        156.22       116.31 o
   3   8  16       6858.20       6498.64       278.61 o
   4   8  16       3432.23       3586.00       303.49 o
   5   8  16       3373.35       3897.54       424.27 o
   6   8  16        115.47       -199.88       503.90 o
   7   8  16       1135.04       1084.03       258.75 o
  -8   9  16        352.40        285.59       227.61 o
  -7   9  16        177.34         72.83       429.10 o
  -6   9  16         36.76        -26.66       443.78 o
  -5   9  16         50.66         69.97       124.19 o
  -4   9  16        139.12        -65.31       203.10 o
  -3   9  16        845.04        600.53       106.47 o
  -2   9  16         52.18         39.90        94.48 o
  -1   9  16         66.95        167.31       110.05 o
   0   9  16       1267.02       1407.38       129.38 o
   1   9  16       3411.79       3474.16       212.58 o
   2   9  16       2662.08       2532.57       195.94 o
   3   9  16         11.43        -61.56       323.53 o
   4   9  16        517.52        547.74       151.56 o
   5   9  16       1819.30       1426.35       221.35 o
   6   9  16        949.45       1109.08       208.29 o
   7   9  16         26.15         53.86       228.15 o
  -7  10  16        348.45         55.11       270.20 o
  -6  10  16          0.33       -265.73       524.66 o
  -5  10  16         20.90       -158.18       287.74 o
  -4  10  16       1619.42       1450.86       328.18 o
  -3  10  16        145.10         79.27       217.77 o
  -2  10  16        336.01        166.24       126.51 o
  -1  10  16       5102.67       5214.91       238.53 o
   0  10  16       2902.65       2916.76       211.15 o
   1  10  16        150.09        370.23       163.20 o
   2  10  16        273.62         61.74       144.59 o
   3  10  16        169.59        220.10       153.35 o
   4  10  16        150.06        619.14       207.75 o
   5  10  16        447.25        533.25       224.57 o
   6  10  16        760.80        883.26       248.55 o
   7  10  16        117.62         83.39       337.31 o
  -7  11  16        287.97         41.51       196.66 o
  -6  11  16        387.42       -108.44       401.19 o
  -5  11  16       1380.81        980.24       244.08 o
  -4  11  16         47.19        -71.04       277.00 o
  -3  11  16         80.71        130.27       197.37 o
  -2  11  16       1427.42       1393.06       298.83 o
  -1  11  16       1097.19       1239.89       173.93 o
   0  11  16        108.45        326.93       156.75 o
   1  11  16       6012.48       6444.96       329.61 o
   2  11  16       1253.51       1345.82       176.26 o
   3  11  16       1432.13       1401.47       202.38 o
   4  11  16         10.87       -321.74       472.23 o
   5  11  16         40.11         -7.16       423.56 o
   6  11  16       2820.36       3081.03       606.43 o
  -6  12  16        245.70       -104.32       361.28 o
  -5  12  16       1559.39       1148.27       243.54 o
  -4  12  16        122.57       -158.54       576.01 o
  -3  12  16         26.32        -79.27       282.91 o
  -2  12  16         26.23        -21.12       361.46 o
  -1  12  16        230.11        542.73       163.91 o
   0  12  16       1693.53       1804.09       202.56 o
   1  12  16         54.66         73.19       185.56 o
   2  12  16         44.62        -66.39       480.10 o
   3  12  16       1239.93       1213.05       222.25 o
   4  12  16       2078.73       1918.08       277.54 o
   5  12  16        267.10        376.14       237.28 o
   6  12  16       1009.06        864.29       256.60 o
  -6  13  16        689.91        906.88       242.65 o
  -5  13  16       1297.11       1346.36       242.29 o
  -4  13  16        666.24        814.72       270.92 o
  -3  13  16        755.28       1036.25       367.73 o
  -2  13  16        627.06        390.99       233.70 o
  -1  13  16         20.79        178.05       164.98 o
   0  13  16        590.97        537.01       237.64 o
   1  13  16        145.28        347.33       261.26 o
   2  13  16       1345.56       1341.89       287.02 o
   3  13  16       1194.46       1475.56       240.14 o
   4  13  16        163.56        537.01       233.16 o
   5  13  16        202.42        451.65       231.01 o
  -5  14  16          3.82        236.92       225.82 o
  -4  14  16          0.17          1.79       240.50 o
  -3  14  16        799.15       1184.78       325.32 o
  -2  14  16        108.48       -135.82       337.31 o
  -1  14  16         75.38        366.83       192.00 o
   0  14  16        295.57        311.00       268.59 o
   1  14  16        368.36        163.73       237.46 o
   2  14  16        161.39         23.62       198.45 o
   3  14  16        191.16        365.22       212.40 o
   4  14  16       1391.13       1684.20       538.26 o
   5  14  16          0.74        218.85       238.89 o
  -4  15  16        398.93        290.78       305.45 o
  -3  15  16       4190.35       3429.43       863.93 o
  -2  15  16          1.76        169.46       286.13 o
  -1  15  16         54.71        224.39       221.71 o
   0  15  16        443.88        545.42       205.60 o
   1  15  16         57.72         78.20       199.16 o
   2  15  16         21.69        142.97       290.07 o
   3  15  16       1260.36       1313.79       252.13 o
   4  15  16          1.53        187.35       235.49 o
  -3  16  16        110.54        192.36       278.43 o
  -2  16  16         26.81         81.06       372.56 o
  -1  16  16        316.63       -271.63       550.43 o
   0  16  16        121.75         58.34       200.95 o
   1  16  16        400.78        527.52       221.89 o
   2  16  16        410.40        864.29       253.38 o
   0  17  16        887.20        737.78       232.09 o
  -9   0  17       1409.96       2056.05       354.13 o
  -7   0  17        391.56         80.17       195.05 o
  -5   0  17       1718.18       1948.50       392.96 o
  -3   0  17       2311.19       2422.16       137.43 o
  -1   0  17        959.69        734.56       500.14 o
   1   0  17       1925.18       1932.40       175.18 o
   3   0  17       6323.07       6971.94       689.46 o
   5   0  17          2.44       -136.00       339.45 o
   7   0  17       3173.78       3310.25       435.37 o
  -9   1  17         96.29        -68.36       251.23 o
  -8   1  17        715.92        792.89       176.26 o
  -7   1  17        731.62        549.53       421.59 o
  -6   1  17       3115.37       3441.24       315.12 o
  -5   1  17         34.67        -27.02       158.72 o
  -4   1  17        526.70        636.14        95.02 o
  -3   1  17        333.66        354.66        66.03 o
  -2   1  17        993.16        973.80        75.51 o
  -1   1  17          6.45        -73.19       260.18 o
   0   1  17      26842.05      28323.86       808.28 o
   1   1  17        596.57        518.04        94.66 o
   2   1  17         75.62         48.67       105.04 o
   3   1  17       3136.83       3447.50       204.35 o
   4   1  17        103.47        363.61       142.08 o
   5   1  17       3970.28       4186.17       249.98 o
   6   1  17       2703.96       2659.80       237.64 o
   7   1  17       3281.30       3036.29       269.49 o
   8   1  17          0.02       -152.64       543.81 o
  -9   2  17        223.82        181.45       283.80 o
  -8   2  17        557.55        543.09       174.83 o
  -7   2  17       1151.69       1393.42       166.06 o
  -6   2  17        136.46         18.61        86.97 o
  -5   2  17        932.23        689.46       130.99 o
  -4   2  17       1118.71       1435.47       128.12 o
  -3   2  17        647.70        665.49       112.20 o
  -2   2  17       3977.62       3886.80       151.39 o
  -1   2  17        129.51        118.28        85.18 o
   0   2  17       4233.23       4515.96       212.05 o
   1   2  17       2619.86       2444.53       155.50 o
   2   2  17      16370.39      16671.32       567.07 o
   3   2  17        368.85        197.02       239.78 o
   4   2  17         82.16         57.80       136.53 o
   5   2  17       1647.89       1898.40       187.35 o
   6   2  17       1296.80       1126.08       200.06 o
   7   2  17       4578.74       4243.61       267.88 o
   8   2  17        210.54        135.28       186.28 o
  -9   3  17        108.77        -81.96       419.26 o
  -8   3  17          0.54        -11.81       222.43 o
  -7   3  17       1538.36       1588.47       175.01 o
  -6   3  17        207.68        636.14       246.22 o
  -5   3  17       1034.82        985.26       158.90 o
  -4   3  17         84.05        121.50       224.75 o
  -3   3  17       1429.59       1316.66       275.93 o
  -2   3  17       2714.71       2516.82       230.48 o
  -1   3  17        826.11        778.76        98.42 o
   0   3  17        452.52        482.61       100.03 o
   1   3  17         17.77         25.41        85.71 o
   2   3  17        291.67        304.02       119.89 o
   3   3  17         27.27       -202.20       418.90 o
   4   3  17         10.41       -146.91       296.69 o
   5   3  17        209.31        462.21       160.15 o
   6   3  17        393.44         41.69       165.70 o
   7   3  17        960.52        654.21       191.29 o
   8   3  17          0.06       -234.59       436.80 o
  -9   4  17        214.24        248.73       195.05 o
  -8   4  17         75.25        164.81       124.72 o
  -7   4  17        162.62        122.04       193.26 o
  -6   4  17        328.02        583.35       260.72 o
  -5   4  17         11.14       -142.26       201.13 o
  -4   4  17       2013.69       2016.32       169.46 o
  -3   4  17        707.03        633.28       199.34 o
  -2   4  17       3666.82       3524.80       160.51 o
  -1   4  17        826.30        615.20        85.00 o
   0   4  17       1890.63       1892.49       160.87 o
   1   4  17        964.61        861.61       137.79 o
   2   4  17        303.28        293.47       122.75 o
   3   4  17      10479.55      10065.50       383.12 o
   4   4  17       2898.61       2897.43       210.44 o
   5   4  17       2973.40       3170.32       231.19 o
   6   4  17         13.10       -214.73       350.01 o
   7   4  17         11.28       -226.18       480.82 o
   8   4  17         10.23       -120.43       497.10 o
  -8   5  17        402.50         88.40       429.10 o
  -7   5  17       1410.92       1389.84       326.75 o
  -6   5  17        598.93        543.09       286.13 o
  -5   5  17        820.27        804.70       179.12 o
  -4   5  17       1482.07       1464.46       236.92 o
  -3   5  17       2706.00       2408.20       416.04 o
  -2   5  17       2784.76       2894.39       149.60 o
  -1   5  17        596.13        526.45        93.05 o
   0   5  17       6031.51       5354.49       296.69 o
   1   5  17        449.33        598.02       119.35 o
   2   5  17         26.94       -106.83       303.84 o
   3   5  17       1273.09       1019.79       169.82 o
   4   5  17        702.96        637.75       155.50 o
   5   5  17       5672.71       5302.59       367.37 o
   6   5  17        478.02        311.72       222.43 o
   7   5  17       1391.36       1113.91       222.25 o
   8   5  17       1336.01       1649.49       312.08 o
  -8   6  17        447.77        713.62       194.33 o
  -7   6  17        158.33       -165.88       299.01 o
  -6   6  17        343.61        472.05       300.80 o
  -5   6  17       4082.16       4356.35       452.37 o
  -4   6  17        307.18       -116.67       251.59 o
  -3   6  17         85.73       -156.75       258.75 o
  -2   6  17       1029.41        901.51        91.62 o
  -1   6  17       5498.52       5986.15       230.84 o
   0   6  17       1717.61       1577.02       132.24 o
   1   6  17       2015.99       1936.69       186.99 o
   2   6  17       1187.85       1209.65       146.55 o
   3   6  17        226.45        218.85       139.04 o
   4   6  17          2.29         25.59       148.52 o
   5   6  17       2007.32       2173.43       255.89 o
   6   6  17         40.76        -36.50       394.21 o
   7   6  17         36.60       -232.09       453.44 o
   8   6  17        156.23         78.91       205.43 o
  -8   7  17        850.76       1222.71       191.11 o
  -7   7  17        279.26        433.76       386.69 o
  -6   7  17        973.81       1122.86       348.40 o
  -5   7  17        130.26       -196.84       280.76 o
  -4   7  17        541.96        267.88       286.13 o
  -3   7  17        422.69        418.72       112.02 o
  -2   7  17      11396.79      11994.13       414.07 o
  -1   7  17       1997.18       2155.90       224.75 o
   0   7  17      19492.74      18601.21       623.08 o
   1   7  17       2002.75       1963.17       158.54 o
   2   7  17       9305.52       8813.97       328.18 o
   3   7  17         65.70        136.89       135.10 o
   4   7  17          1.40        -13.60       463.10 o
   5   7  17        383.07        231.01       252.85 o
   6   7  17        102.12         21.83       222.78 o
   7   7  17          0.78       -168.74       422.12 o
  -8   8  17        312.34        295.43       201.13 o
  -7   8  17        218.03        517.14       194.69 o
  -6   8  17        221.67        153.17       320.84 o
  -5   8  17       3001.34       2721.35       409.24 o
  -4   8  17       1555.99       1723.39       250.16 o
  -3   8  17         12.61        -69.97       189.68 o
  -2   8  17       1792.33       1485.94       137.96 o
  -1   8  17      10679.69      10721.86       377.21 o
   0   8  17         38.77        165.16       169.46 o
   1   8  17        644.95        444.85       226.54 o
   2   8  17        724.35        758.54       173.57 o
   3   8  17        405.63        188.61       147.45 o
   4   8  17       1239.96       1936.51       212.58 o
   5   8  17       4568.97       4387.84       286.67 o
   6   8  17        387.42        163.55       193.79 o
   7   8  17        548.41        911.89       411.39 o
  -7   9  17        375.14        343.21       189.50 o
  -6   9  17         11.04         37.40       175.18 o
  -5   9  17       2431.67       2736.74       244.79 o
  -4   9  17       1407.69       1487.19       122.58 o
  -3   9  17        913.90        829.04       140.83 o
  -2   9  17       6220.84       6162.77       299.01 o
  -1   9  17       2492.72       2858.96       231.55 o
   0   9  17        956.49       1008.16       140.83 o
   1   9  17       1409.75       1378.39       183.24 o
   2   9  17        976.41       1281.76       192.90 o
   3   9  17        237.56        520.90       159.80 o
   4   9  17       2478.29       2297.97       214.37 o
   5   9  17       6749.15       6527.27       573.15 o
   6   9  17         64.55       -218.49       439.66 o
   7   9  17        325.67        141.19       241.75 o
  -7  10  17        236.71        393.14       201.85 o
  -6  10  17        839.65        819.91       199.52 o
  -5  10  17          3.73         28.27       186.82 o
  -4  10  17          2.06       -155.86       523.05 o
  -3  10  17         53.79        105.75       203.64 o
  -2  10  17        374.23        301.16       170.17 o
  -1  10  17         52.89         73.01       113.63 o
   0  10  17          6.61       -123.47       282.55 o
   1  10  17       1979.01       2237.13       211.33 o
   2  10  17         18.45        112.02       261.26 o
   3  10  17       5863.58       7561.02       634.89 o
   4  10  17        414.86        643.12       244.43 o
   5  10  17        914.67        661.91       253.92 o
   6  10  17       1108.62        670.50       321.02 o
  -7  11  17        171.27       -129.55       348.76 o
  -6  11  17          1.48        235.31       461.49 o
  -5  11  17         40.16        257.86       209.54 o
  -4  11  17        340.19        339.99       635.42 o
  -3  11  17         13.35         43.66       195.94 o
  -2  11  17       1095.19       1203.03       238.89 o
  -1  11  17        609.15        311.36       271.81 o
   0  11  17         18.42        152.10       192.36 o
   1  11  17         80.59         21.65       162.84 o
   2  11  17        380.58        334.44       251.59 o
   3  11  17        294.22        793.43       206.32 o
   4  11  17        361.45        192.36       210.08 o
   5  11  17          1.90        106.11       222.07 o
   6  11  17         46.06       -214.91       590.33 o
  -6  12  17         49.70       -200.24       362.54 o
  -5  12  17         59.24       -145.84       301.34 o
  -4  12  17          0.08        174.11       213.66 o
  -3  12  17        139.44        163.20       220.46 o
  -2  12  17         98.27       -124.01       291.68 o
  -1  12  17        109.84        231.37       220.64 o
   0  12  17          2.32       -155.14       319.05 o
   1  12  17       1659.24       1828.07       215.45 o
   2  12  17        391.01        285.77       190.57 o
   3  12  17        165.05        318.34       204.71 o
   4  12  17        833.33        440.56       353.95 o
   5  12  17        406.55        330.86       234.95 o
   6  12  17          0.99        355.74       350.37 o
  -5  13  17         52.80        150.31       241.57 o
  -4  13  17         40.85         32.75       572.26 o
  -3  13  17          5.21       -223.32       312.08 o
  -2  13  17        749.63        543.09       243.90 o
  -1  13  17        591.73        573.51       177.69 o
   0  13  17      11282.75      11446.75       507.66 o
   1  13  17        268.96        205.25       189.14 o
   2  13  17         31.83        -77.66       583.35 o
   3  13  17         76.40        -20.04       467.04 o
   4  13  17        133.54       -112.91       424.63 o
   5  13  17        364.07        639.18       279.33 o
  -5  14  17         41.93        336.23       262.69 o
  -4  14  17        213.86        111.12       482.07 o
  -3  14  17         64.50        269.84       251.77 o
  -2  14  17          7.50       -263.40       335.16 o
  -1  14  17        180.78        126.69       199.16 o
   0  14  17       1176.25       1071.86       213.84 o
   1  14  17        418.86        700.38       207.75 o
   2  14  17       1215.19       1163.12       226.00 o
   3  14  17         60.40        112.91       212.23 o
   4  14  17         74.71         24.87       227.79 o
  -4  15  17        227.49        195.05       332.47 o
  -3  15  17        167.76        775.54       390.63 o
  -2  15  17         54.41        122.04       265.19 o
  -1  15  17        188.59        522.15       275.93 o
   0  15  17       5124.94       5165.70       473.30 o
   1  15  17          0.91         84.28       305.81 o
   2  15  17         29.80          2.15       210.61 o
   3  15  17        472.43        851.76       243.72 o
  -2  16  17        139.42        146.73       275.57 o
  -1  16  17        138.44        -52.79       387.95 o
   0  16  17        155.72        215.45       236.74 o
   1  16  17        384.00        -77.66      1019.97 o
   2  16  17       1087.73       1353.34       257.50 o
  -8   0  18        808.21        493.88       249.80 o
  -6   0  18       2033.47       2579.09       267.34 o
  -4   0  18        120.55        113.99       107.01 o
  -2   0  18          9.35         63.52       133.31 o
   0   0  18       6405.76       6520.83       499.25 o
   4   0  18       1441.03       1309.50       216.52 o
   6   0  18       3094.03       3165.67       309.75 o
   8   0  18         79.64        -56.37       615.20 o
  -9   1  18         61.75        226.90       184.85 o
  -8   1  18          2.21         81.06       156.93 o
  -7   1  18          3.56        -56.55       183.95 o
  -6   1  18         91.86        161.23        94.84 o
  -5   1  18        115.62        -73.72       152.82 o
  -4   1  18        338.40        411.57       133.13 o
  -3   1  18      26842.64      27226.76       789.31 o
  -2   1  18       1001.23       1170.64       107.72 o
  -1   1  18          4.88         23.44        85.89 o
   0   1  18       6429.74       6297.69       252.13 o
   1   1  18       3144.26       3402.76       164.27 o
   2   1  18       6206.10       5467.94       273.42 o
   3   1  18      12296.17      12817.80       445.21 o
   4   1  18       8040.60       7930.36       363.97 o
   5   1  18         25.57         25.05       142.08 o
   6   1  18       3306.92       3443.03       255.53 o
   7   1  18        865.83        814.72       185.56 o
   8   1  18        133.81         85.53       208.47 o
  -9   2  18         28.77        -28.81       282.19 o
  -8   2  18        174.73        185.03       162.48 o
  -7   2  18       2345.95       2253.78       197.19 o
  -6   2  18       1210.82       1129.30       203.64 o
  -5   2  18       1065.10       1153.82       156.22 o
  -4   2  18        401.77        354.66       127.23 o
  -3   2  18         11.35        -27.74       192.18 o
  -2   2  18        341.76        424.81        74.44 o
  -1   2  18      10925.24      11229.16       365.22 o
   0   2  18       1498.54       1628.73       150.49 o
   1   2  18        793.19        826.00       103.79 o
   2   2  18       1048.09       1070.97       134.39 o
   3   2  18       1703.40       1788.17       163.91 o
   4   2  18        100.79        243.54       142.26 o
   5   2  18        404.33        382.76       201.31 o
   6   2  18        965.71       1248.30       336.59 o
   7   2  18       2516.69       2516.82       251.77 o
   8   2  18        354.63        213.48       192.54 o
  -8   3  18        397.93        689.82       351.98 o
  -7   3  18       1737.85       1850.08       213.30 o
  -6   3  18        303.75        231.55       238.71 o
  -5   3  18       1552.89       1542.84       198.63 o
  -4   3  18          7.65         11.99       196.48 o
  -3   3  18       4876.56       4934.33       324.42 o
  -2   3  18       3967.77       3795.54       169.46 o
  -1   3  18       9683.25       9011.88       309.21 o
   0   3  18        120.42         66.75        94.66 o
   1   3  18       4839.14       4464.96       236.56 o
   2   3  18       3579.76       3620.36       206.32 o
   3   3  18          2.88         68.89       143.51 o
   4   3  18         30.51        -24.52       355.20 o
   5   3  18       1255.28       1295.54       184.67 o
   6   3  18         16.86       -138.14       430.89 o
   7   3  18        487.26        454.69       193.08 o
   8   3  18        402.73        486.54       190.57 o
  -8   4  18        226.35        307.96       170.89 o
  -7   4  18        848.46        926.03       166.06 o
  -6   4  18       2216.81       2238.21       346.97 o
  -5   4  18        141.56        102.00       242.47 o
  -4   4  18        627.49        718.09       327.64 o
  -3   4  18        685.76        766.59       143.33 o
  -2   4  18         72.22         20.58        87.86 o
  -1   4  18        346.57        451.29        85.00 o
   0   4  18       3129.45       2950.93       203.64 o
   1   4  18       2428.63       2509.66       163.91 o
   2   4  18        145.19         48.85       117.92 o
   3   4  18        388.57         78.56       132.95 o
   4   4  18        161.65         49.92       142.08 o
   5   4  18        884.12        895.78       189.14 o
   6   4  18        972.07       1003.51       193.08 o
   7   4  18        427.27        127.94       310.82 o
   8   4  18         37.62        162.66       184.49 o
  -8   5  18        768.40        864.83       192.72 o
  -7   5  18        716.31        741.89       322.63 o
  -6   5  18        278.76         -9.13       266.09 o
  -5   5  18       1847.74       1861.00       330.51 o
  -4   5  18        124.33          5.55       430.53 o
  -3   5  18        241.83        226.90       143.87 o
  -2   5  18        305.97        285.95       114.88 o
  -1   5  18        948.32        917.62        99.67 o
   0   5  18       5271.02       4675.58       238.53 o
   1   5  18          7.70        172.14       114.70 o
   2   5  18       1779.62       1761.69       187.17 o
   3   5  18        315.08       -102.00       354.48 o
   4   5  18       1753.91       1730.01       196.30 o
   5   5  18         48.85         66.75       158.54 o
   6   5  18        386.35        315.12       171.43 o
   7   5  18        791.18       1010.84       288.81 o
   8   5  18        372.28        387.77       285.41 o
  -8   6  18        306.43        380.07       183.24 o
  -7   6  18        255.25         67.46       317.09 o
  -6   6  18        465.68        134.92       293.47 o
  -5   6  18        613.16        532.17       288.10 o
  -4   6  18        829.30        419.26       282.55 o
  -3   6  18         27.22        455.77       300.80 o
  -2   6  18       2301.32       2211.01       164.63 o
  -1   6  18       2225.20       2189.72       135.46 o
   0   6  18        562.32        639.00       111.48 o
   1   6  18        769.92        737.96       127.59 o
   2   6  18       9390.69       8041.48       716.48 o
   3   6  18       1036.39       1020.33       226.00 o
   4   6  18         10.26       -141.54       403.69 o
   5   6  18       3968.40       4038.72       344.11 o
   6   6  18        103.13          5.01       179.30 o
   7   6  18        966.34        650.28       298.12 o
  -8   7  18          4.99        -98.42       528.60 o
  -7   7  18        592.95        142.26       335.34 o
  -6   7  18        201.75        641.51       326.39 o
  -5   7  18       1388.75       1607.62       361.28 o
  -4   7  18          0.09       -227.79       273.42 o
  -3   7  18       7225.40       7448.47       453.44 o
  -2   7  18        785.18        968.79       146.91 o
  -1   7  18        701.99        878.25       168.92 o
   0   7  18         20.29         -8.23       241.21 o
   1   7  18         48.80         49.03       143.87 o
   2   7  18          9.28        -60.84       305.45 o
   3   7  18       4279.24       3832.40       318.52 o
   4   7  18         68.43        -30.60       362.54 o
   5   7  18       1814.86       1549.46       375.06 o
   6   7  18         22.49       -211.51       607.15 o
   7   7  18        188.78         98.96       271.81 o
  -7   8  18        213.22        117.56       271.99 o
  -6   8  18          7.26        353.59       329.97 o
  -5   8  18        882.95        805.60       344.64 o
  -4   8  18       2220.61       2456.70       168.56 o
  -3   8  18        978.39       1049.14       139.04 o
  -2   8  18       4306.31       4323.96       241.21 o
  -1   8  18          8.67       -145.48       231.19 o
   0   8  18        985.29        976.13       186.28 o
   1   8  18       1437.34       1704.42       185.92 o
   2   8  18       4379.98       5253.38       329.61 o
   3   8  18       2578.57       2241.61       224.39 o
   4   8  18       3240.74       3665.09       300.09 o
   5   8  18       1580.07       1505.98       270.92 o
   6   8  18       2021.22       1796.22       548.28 o
   7   8  18        355.55        222.78       241.04 o
  -7   9  18        332.04        253.38       209.00 o
  -6   9  18        230.12        258.75       182.16 o
  -5   9  18         79.47        117.56       173.22 o
  -4   9  18        139.32        125.80       172.68 o
  -3   9  18        765.11        333.55       190.75 o
  -2   9  18          9.72         71.93       184.31 o
  -1   9  18       1181.00       1211.98       251.06 o
   0   9  18       2886.60       2714.73       205.78 o
   1   9  18       1804.25       1674.90       194.33 o
   2   9  18       1614.12       1347.97       199.70 o
   3   9  18          3.47         83.39       184.49 o
   4   9  18       2244.20       2633.13       264.83 o
   5   9  18        317.05        640.25       283.98 o
   6   9  18        140.08        406.20       242.11 o
   7   9  18        551.28        889.52       415.32 o
  -7  10  18        119.66        531.28       243.72 o
  -6  10  18        579.39        631.49       213.48 o
  -5  10  18        228.63        415.50       204.53 o
  -4  10  18        246.93        171.25       242.29 o
  -3  10  18        388.99        647.05       221.89 o
  -2  10  18        149.61        130.27       313.15 o
  -1  10  18        759.00        690.90       198.63 o
   0  10  18        383.80        506.76       160.51 o
   1  10  18       2581.73       2508.77       224.39 o
   2  10  18        365.22        436.26       352.52 o
   3  10  18          5.93         18.43       186.10 o
   4  10  18        219.32       -287.74       424.99 o
   5  10  18         38.72        114.17       341.06 o
   6  10  18         45.85        231.55       243.36 o
  -6  11  18        313.58        434.65       452.37 o
  -5  11  18         45.58        161.23       295.08 o
  -4  11  18          0.33        396.36       717.92 o
  -3  11  18        456.77        554.18       211.87 o
  -2  11  18        106.12          8.23       211.33 o
  -1  11  18        405.10        318.34       158.72 o
   0  11  18        160.90        211.33       161.05 o
   1  11  18         53.68        -50.64       337.84 o
   2  11  18         89.98       -148.34       350.55 o
   3  11  18        111.07        596.41       209.00 o
   4  11  18          0.08       -132.42       417.47 o
   5  11  18        113.29       -530.38       530.38 o
   6  11  18        684.29        589.79       256.96 o
  -6  12  18        874.71        741.89       288.99 o
  -5  12  18        198.63        562.24       230.66 o
  -4  12  18        330.04       -190.39       348.22 o
  -3  12  18        234.18        349.12       377.75 o
  -2  12  18        240.50        242.47       224.21 o
  -1  12  18       3870.13       3704.82       350.01 o
   0  12  18         20.81        -31.14       465.43 o
   1  12  18        589.96        691.97       188.61 o
   2  12  18         71.93         27.56       243.18 o
   3  12  18       2225.82       2122.97       272.89 o
   4  12  18        211.12        818.48       316.37 o
   5  12  18       1073.27        937.30       483.68 o
  -5  13  18        135.29        165.88       242.65 o
  -4  13  18        560.80        291.68       319.59 o
  -3  13  18       2211.05       2404.98       305.28 o
  -2  13  18        418.30        647.95       527.16 o
  -1  13  18        545.57        260.54       207.39 o
   0  13  18        631.53        781.98       292.75 o
   1  13  18        337.79        350.37       193.26 o
   2  13  18       2313.15       2412.14       253.38 o
   3  13  18        254.38        200.06       250.88 o
   4  13  18       2149.73       3024.66       345.36 o
  -4  14  18        617.12        730.08       401.01 o
  -3  14  18         30.51         67.46       371.13 o
  -2  14  18        378.76        103.97       296.51 o
  -1  14  18          2.35       -226.90       366.83 o
   0  14  18        266.12        132.78       222.96 o
   1  14  18        750.92        731.52       214.19 o
   2  14  18        763.00        932.65       333.91 o
   3  14  18       1582.25       1281.94       249.27 o
   4  14  18          2.70        -25.41       477.06 o
  -3  15  18       3591.06       3912.39       400.65 o
  -2  15  18          6.71       -341.78       672.64 o
  -1  15  18        176.52        117.56       269.31 o
   0  15  18        517.80        717.56       657.25 o
   1  15  18        284.57        290.42       209.72 o
   2  15  18        578.06        594.27       328.36 o
  -1  16  18       1026.28        973.27      1294.11 o
   0  16  18        618.94        119.53       388.84 o
  -7   0  19       2021.96       1507.41       251.95 o
  -5   0  19         11.59       -100.21       161.58 o
  -3   0  19       5292.48       4918.76       365.04 o
  -1   0  19        690.08        822.06       168.38 o
   1   0  19       9353.01       9823.57       458.27 o
   3   0  19       4436.86       4048.21      1135.92 o
   5   0  19          9.86        137.43       210.61 o
   7   0  19         41.18        -18.97       429.82 o
  -8   1  19        257.62        116.67       160.51 o
  -7   1  19         41.51        183.24       139.04 o
  -6   1  19       2412.65       2934.65       204.35 o
  -5   1  19        471.24        371.66        98.78 o
  -4   1  19         13.64        195.76        64.78 o
  -3   1  19        828.11        790.21        86.97 o
  -2   1  19        858.26        914.39       111.48 o
  -1   1  19       1531.70       1392.71       141.54 o
   0   1  19      11346.32      12135.14       469.54 o
   1   1  19        324.94        447.71       108.44 o
   2   1  19       1589.99       1497.57       212.40 o
   3   1  19       3906.21       3883.22       218.13 o
   4   1  19       1861.08       2160.73       222.25 o
   5   1  19       1080.72        922.63       164.98 o
   6   1  19        892.28        985.08       175.90 o
   7   1  19       3727.57       4329.50       317.62 o
   8   1  19          2.45        288.10       214.01 o
  -8   2  19        112.06        270.74       230.66 o
  -7   2  19       1205.47       1120.89       168.21 o
  -6   2  19        768.20        961.46       111.30 o
  -5   2  19        367.66        563.13       246.05 o
  -4   2  19       5032.59       4915.90       367.01 o
  -3   2  19        836.62        967.72        92.16 o
  -2   2  19        347.70        329.61        78.20 o
  -1   2  19        899.15        889.52       107.37 o
   0   2  19       2129.02       2052.29       149.95 o
   1   2  19       1244.04       1413.64       138.14 o
   2   2  19      25919.00      25656.72       792.18 o
   3   2  19         43.80        -14.32       286.31 o
   4   2  19       1416.09       1658.79       309.93 o
   5   2  19        196.60        -78.02       364.86 o
   6   2  19          4.72        125.44       162.48 o
   7   2  19       1042.92        842.10       346.43 o
   8   2  19        528.03        265.01       192.18 o
  -8   3  19        143.92         71.04       167.31 o
  -7   3  19       1067.80       1147.38       166.42 o
  -6   3  19        179.39         10.92       242.47 o
  -5   3  19        107.26        147.63       236.92 o
  -4   3  19       3127.85       3388.45       246.94 o
  -3   3  19       2238.05       2302.45       124.90 o
  -2   3  19          1.87         17.00        85.71 o
  -1   3  19        255.64        279.69       167.67 o
   0   3  19        521.76        403.34       109.87 o
   1   3  19        245.48        131.70       161.41 o
   2   3  19         38.83       -124.01       270.56 o
   3   3  19        807.75        466.50       192.36 o
   4   3  19       3965.06       3932.61       295.25 o
   5   3  19        617.39        891.13       174.29 o
   6   3  19        427.40        453.44       185.56 o
   7   3  19          6.95        -73.01       504.80 o
   8   3  19         99.57        293.47       199.52 o
  -8   4  19        386.07        201.49       173.57 o
  -7   4  19        357.82        523.05       299.01 o
  -6   4  19        186.68         -9.13       264.30 o
  -5   4  19         11.73       -153.17       240.68 o
  -4   4  19        609.65        295.25       219.20 o
  -3   4  19       5423.11       5629.52       365.40 o
  -2   4  19       2451.48       2711.87       287.02 o
  -1   4  19          4.33        -37.40       205.43 o
   0   4  19       2781.78       2704.17       158.01 o
   1   4  19       1712.35       1479.67       164.81 o
   2   4  19       1203.89       1082.24       141.54 o
   3   4  19       2272.38       2176.47       215.27 o
   4   4  19       3523.44       4014.39       312.25 o
   5   4  19        918.79       1101.75       254.99 o
   6   4  19         98.13        346.97       173.75 o
   7   4  19         66.00        -22.55       428.75 o
  -8   5  19       1317.30       1412.57       209.00 o
  -7   5  19        378.44         96.63       300.80 o
  -6   5  19        191.24         81.96       291.68 o
  -5   5  19       1176.95       1057.19       311.90 o
  -4   5  19       1368.07       1380.72       205.96 o
  -3   5  19        815.08        773.39       134.39 o
  -2   5  19        885.76        968.26       134.21 o
  -1   5  19       2479.19       2122.07       230.12 o
   0   5  19        330.07         69.79       115.06 o
   1   5  19       7767.74       7717.24       410.31 o
   2   5  19       1500.69       1662.19       359.85 o
   3   5  19        343.59        368.26       201.49 o
   4   5  19        896.45       1112.13       240.68 o
   5   5  19       1037.54       1065.42       188.96 o
   6   5  19        531.06        441.63       185.56 o
   7   5  19        753.39        534.14       350.91 o
  -8   6  19          2.32        258.75       185.38 o
  -7   6  19        156.82       -105.75       315.30 o
  -6   6  19         34.37        258.75       307.96 o
  -5   6  19        861.02       1445.49       341.06 o
  -4   6  19        690.11        645.27       300.80 o
  -3   6  19         46.84        -69.25       193.08 o
  -2   6  19        414.87        292.21        99.67 o
  -1   6  19        262.34        108.44       117.39 o
   0   6  19        390.85        259.65       104.68 o
   1   6  19       5339.57       4855.60       375.60 o
   2   6  19          6.76        -42.77       307.96 o
   3   6  19        494.84        509.09       180.19 o
   4   6  19        192.17         53.32       192.72 o
   5   6  19         17.65       -140.83       399.04 o
   6   6  19       2302.11       2289.03       547.21 o
   7   6  19       1962.79       1787.45       274.50 o
  -7   7  19         91.00       -151.21       339.10 o
  -6   7  19        207.10        441.09       331.76 o
  -5   7  19          5.81        348.22       319.05 o
  -4   7  19        166.03        585.14       317.26 o
  -3   7  19        594.10        815.80       182.34 o
  -2   7  19       1728.94       1716.59       389.02 o
  -1   7  19       3550.14       3550.57       203.10 o
   0   7  19       3998.28       3790.53       332.30 o
   1   7  19       1004.60        802.91       161.76 o
   2   7  19       2133.62       2392.99       367.91 o
   3   7  19         12.99       -186.28       336.59 o
   4   7  19        602.85        631.13       207.04 o
   5   7  19        171.18        544.88       219.74 o
   6   7  19        595.35        249.80       240.86 o
   7   7  19        136.60       -407.09       447.00 o
  -7   8  19        125.57        -61.91       299.01 o
  -6   8  19         58.37        169.46       337.13 o
  -5   8  19       1362.48       1337.95       386.69 o
  -4   8  19         13.68        -12.53       203.28 o
  -3   8  19        362.84        213.30       126.69 o
  -2   8  19        574.55        599.64       201.31 o
  -1   8  19       1058.88        960.20       171.96 o
   0   8  19        535.58        625.04       212.05 o
   1   8  19        589.69        413.89       244.97 o
   2   8  19         36.62        258.93       167.85 o
   3   8  19         62.42         36.86       242.11 o
   4   8  19        136.90        375.42       221.53 o
   5   8  19       2690.85       2598.24       279.33 o
   6   8  19        650.74        389.20       273.96 o
   7   8  19         44.40        126.69       319.59 o
  -7   9  19         10.66        240.68       205.96 o
  -6   9  19         62.65        277.00       188.25 o
  -5   9  19       1794.03       1988.58       452.19 o
  -4   9  19       1032.76       1213.94       207.04 o
  -3   9  19        348.28         55.65       197.19 o
  -2   9  19        484.48        507.66       297.76 o
  -1   9  19        216.26        180.37       252.31 o
   0   9  19         96.68        241.39       196.66 o
   1   9  19       6661.78       7076.09       402.62 o
   2   9  19        334.26        291.14       177.33 o
   3   9  19       1260.53       1231.66       215.45 o
   4   9  19        818.07        651.53       239.96 o
   5   9  19        979.67       1217.52       244.43 o
   6   9  19        631.78        395.64       247.66 o
  -6  10  19        351.85         42.77       277.18 o
  -5  10  19          1.58       -224.21       269.84 o
  -4  10  19        115.14        173.22       198.63 o
  -3  10  19         23.44        -56.55       466.68 o
  -2  10  19        623.88        -14.49       288.10 o
  -1  10  19        117.97        137.07       164.45 o
   0  10  19         91.55       -145.48       295.25 o
   1  10  19       1062.44        987.40       188.25 o
   2  10  19        298.07        288.45       182.70 o
   3  10  19        154.43        153.71       197.73 o
   4  10  19       1474.01       1359.96       340.71 o
   5  10  19          0.35         74.26       224.21 o
   6  10  19        361.88        485.11       254.10 o
  -6  11  19        415.34        716.31       236.56 o
  -5  11  19        257.25        -40.08       300.98 o
  -4  11  19       4892.40       4879.39       361.46 o
  -3  11  19       1629.07       1587.57       252.13 o
  -2  11  19         26.92        147.63       217.24 o
  -1  11  19        209.74        153.71       226.36 o
   0  11  19         40.14       -237.64       343.21 o
   1  11  19         11.35         17.54       314.22 o
   2  11  19       1271.69       1567.35       227.08 o
   3  11  19       2485.34       3005.33       278.61 o
   4  11  19       1034.86        586.39       263.76 o
   5  11  19        181.74       -150.67       455.77 o
  -5  12  19         41.40       -122.04       319.95 o
  -4  12  19       1606.02       2241.97       526.98 o
  -3  12  19        659.54        744.58       277.36 o
  -2  12  19        596.17       1053.61       660.12 o
  -1  12  19         21.27       -133.49       584.96 o
   0  12  19        375.55        167.49       199.52 o
   1  12  19         94.33        -43.48       361.82 o
   2  12  19       3168.51       3134.71       347.15 o
   3  12  19        391.08        482.43       215.27 o
   4  12  19         60.88       -285.05       534.86 o
   5  12  19        307.67        182.16       255.17 o
  -5  13  19         62.97        485.83       442.17 o
  -4  13  19         51.45         -7.34       332.83 o
  -3  13  19         45.36        -42.77       453.80 o
  -2  13  19       2871.57       2928.21       336.41 o
  -1  13  19        410.57        402.44       208.11 o
   0  13  19       5332.04       6301.63       740.64 o
   1  13  19        303.41        386.52       196.48 o
   2  13  19        474.67        545.24       213.66 o
   3  13  19        159.01         85.71       227.97 o
   4  13  19        379.32        364.15       252.49 o
  -4  14  19          5.18         10.02       514.28 o
  -3  14  19        419.76        581.38       269.84 o
  -2  14  19        141.94        228.69       261.97 o
  -1  14  19        135.32        200.42       337.66 o
   0  14  19        274.77         58.87       220.28 o
   1  14  19        601.49        664.05       279.15 o
   2  14  19         43.19        205.43       232.27 o
   3  14  19         25.39        211.87       244.79 o
  -2  15  19        279.63        254.28       280.04 o
  -1  15  19        127.86         94.84       283.98 o
   0  15  19        261.60        359.85       231.19 o
   1  15  19         42.67       -222.43       617.89 o
   2  15  19        241.36        249.09       288.45 o
  -8   0  20        193.81        175.01       249.80 o
  -6   0  20        211.94        224.21       202.38 o
  -4   0  20       4834.21       4292.46       243.72 o
  -2   0  20        789.35        622.54       199.88 o
   0   0  20         50.77        -55.65       545.06 o
   2   0  20         42.27         -3.58       244.97 o
   4   0  20        801.02       1086.36       372.56 o
   6   0  20        672.80        701.45       244.61 o
  -8   1  20         12.54       -224.21       224.21 o
  -7   1  20        617.45       1119.10       168.56 o
  -6   1  20         17.67          0.89       134.39 o
  -5   1  20         18.36        -42.41       166.42 o
  -4   1  20        394.15        421.95        90.19 o
  -3   1  20       9298.69       8972.70       300.44 o
  -2   1  20         30.04         73.19        69.07 o
  -1   1  20         18.24        184.13        97.17 o
   0   1  20       1858.80       2389.77       173.57 o
   1   1  20        873.54        937.12       149.60 o
   2   1  20        629.95        822.42       183.06 o
   3   1  20      10576.20       9883.51       555.08 o
   4   1  20       2907.26       3185.17       221.35 o
   5   1  20          0.34        350.37       152.82 o
   6   1  20       1702.04       1704.96       204.17 o
   7   1  20        303.46        144.41       181.63 o
  -8   2  20         45.52        196.84       166.42 o
  -7   2  20       1058.57       1057.19       168.56 o
  -6   2  20       1782.78       1675.08       200.24 o
  -5   2  20        527.73        969.69       275.39 o
  -4   2  20        883.66       1095.13       103.25 o
  -3   2  20        169.46        143.33        84.28 o
  -2   2  20        202.20        241.75        80.52 o
  -1   2  20      11909.51      11929.54       394.39 o
   0   2  20        405.93        233.16       128.84 o
   1   2  20       3496.49       3370.91       207.04 o
   2   2  20       8116.51       8222.57       323.35 o
   3   2  20        110.24        248.55       142.44 o
   4   2  20       1610.67       1639.29       250.34 o
   5   2  20          2.12       -236.20       337.48 o
   6   2  20       1672.48       1905.73       203.28 o
   7   2  20        110.34        112.91       179.48 o
  -8   3  20        325.65        220.64       221.71 o
  -7   3  20       1448.60       1813.58       191.29 o
  -6   3  20        113.03        277.00       256.96 o
  -5   3  20          0.35       -144.05       247.83 o
  -4   3  20          9.73        300.80       262.51 o
  -3   3  20       1773.43       1541.05       121.86 o
  -2   3  20        446.08        478.67       167.49 o
  -1   3  20      17721.34      18037.01       606.97 o
   0   3  20        310.93        375.06       154.43 o
   1   3  20        385.74        483.68       188.25 o
   2   3  20       1144.96       1272.28       211.33 o
   3   3  20        990.28       1138.25       191.11 o
   4   3  20        237.73        283.44       146.91 o
   5   3  20        884.40       1028.92       222.25 o
   6   3  20         19.04         41.69       181.27 o
   7   3  20         62.11         23.44       196.48 o
  -8   4  20         21.49         91.98       174.11 o
  -7   4  20        126.47        546.85       300.80 o
  -6   4  20        544.07        415.50       291.68 o
  -5   4  20        346.16        576.01       286.31 o
  -4   4  20        329.96        289.89       287.92 o
  -3   4  20       1083.46       1093.69       167.67 o
  -2   4  20       1815.33       1486.47       273.42 o
  -1   4  20       1371.60       1423.48       195.58 o
   0   4  20        212.16        161.76       105.04 o
   1   4  20       1957.77       1891.06       436.62 o
   2   4  20       2479.93       2558.16       288.81 o
   3   4  20         47.38         29.17       227.44 o
   4   4  20         15.44        196.30       178.76 o
   5   4  20         44.26         16.82       195.58 o
   6   4  20       4639.19       4622.97       381.86 o
   7   4  20          0.11       -387.77       642.40 o
  -8   5  20        329.31        185.03       385.44 o
  -7   5  20        425.27       -145.84       309.93 o
  -6   5  20         14.71        -80.17       287.92 o
  -5   5  20       4363.31       3953.37       450.04 o
  -4   5  20         94.49        371.84       309.93 o
  -3   5  20        553.63        288.45       160.69 o
  -2   5  20       4225.39       3906.84       424.45 o
  -1   5  20       1171.98        849.80       152.28 o
   0   5  20       1374.82       1063.45       144.41 o
   1   5  20       5942.63       5990.80       292.03 o
   2   5  20       1583.09       1524.41       190.04 o
   3   5  20       1015.47        905.98       192.72 o
   4   5  20       2021.69       1931.86       319.59 o
   5   5  20         89.95          0.36       195.76 o
   6   5  20          7.48       -266.62       435.19 o
   7   5  20        454.00        736.53       305.81 o
  -7   6  20         20.23         16.46       333.55 o
  -6   6  20        167.20        -38.29       313.51 o
  -5   6  20       1123.73        767.30       335.52 o
  -4   6  20         11.28       -266.27       266.27 o
  -3   6  20        250.88        270.92       121.50 o
  -2   6  20       1129.95       1337.23       158.54 o
  -1   6  20       1669.69       1490.77       197.37 o
   0   6  20        215.33        -66.21       227.97 o
   1   6  20       1933.66       2116.53       315.47 o
   2   6  20       1479.26       1480.57       292.21 o
   3   6  20        437.05        417.29       183.06 o
   4   6  20       2644.46       2877.21       264.83 o
   5   6  20          1.22       -193.62       481.71 o
   6   6  20        751.33        437.69       228.33 o
   7   6  20        457.24        519.11       244.43 o
  -7   7  20         12.49         -5.55       339.10 o
  -6   7  20        113.97       1106.40       362.89 o
  -5   7  20       2912.51       2305.67       408.88 o
  -4   7  20        359.37        716.31       335.52 o
  -3   7  20         76.70         64.06       121.32 o
  -2   7  20        267.44        147.63       286.13 o
  -1   7  20        558.52        707.36       232.62 o
   0   7  20        861.27        963.96       206.68 o
   1   7  20       1595.44       1497.39       183.06 o
   2   7  20       3138.73       3132.92       370.95 o
   3   7  20       1292.25       1227.54       204.35 o
   4   7  20        418.89        334.98       203.64 o
   5   7  20        131.18         89.29       226.54 o
   6   7  20          5.75        153.89       226.54 o
  -7   8  20          0.16        167.67       377.39 o
  -6   8  20          0.62        384.55       359.14 o
  -5   8  20         75.33        147.63       340.88 o
  -4   8  20        189.69        134.92       171.61 o
  -3   8  20        223.80        407.45       184.67 o
  -2   8  20       1353.79       1070.79       222.96 o
  -1   8  20       1003.46        839.06       173.93 o
   0   8  20         77.82        159.80       265.91 o
   1   8  20       1483.07       1587.22       188.78 o
   2   8  20        810.63        828.32       187.17 o
   3   8  20        707.03        815.26       313.33 o
   4   8  20       2746.38       2687.89       301.16 o
   5   8  20         19.04        324.78       225.47 o
   6   8  20       1588.41       1449.97       357.71 o
  -6   9  20        168.47         67.46       335.16 o
  -5   9  20        595.59        544.16       202.20 o
  -4   9  20        983.05        994.20       208.83 o
  -3   9  20        188.02        156.75       474.38 o
  -2   9  20       1315.14        847.65       394.57 o
  -1   9  20          9.37        -29.53       284.16 o
   0   9  20        196.88        255.53       180.73 o
   1   9  20       1719.58       1379.46       192.72 o
   2   9  20        363.42        119.35       213.66 o
   3   9  20        399.18        475.99       210.79 o
   4   9  20       1034.56       1396.64       239.78 o
   5   9  20        181.71        196.12       220.64 o
   6   9  20          0.13       -111.30       479.56 o
  -6  10  20        203.12        256.96       212.58 o
  -5  10  20        166.90        586.93       210.44 o
  -4  10  20        157.91         99.31       197.73 o
  -3  10  20          2.49         76.59       202.92 o
  -2  10  20        839.77        888.63       305.81 o
  -1  10  20        173.61         54.22       166.60 o
   0  10  20        167.10        108.26       414.79 o
   1  10  20       5300.66       5324.42       304.92 o
   2  10  20        875.93        793.79       203.82 o
   3  10  20         85.20       -138.32       406.02 o
   4  10  20        470.27        577.27       258.21 o
   5  10  20        309.45        246.76       271.99 o
  -5  11  20         24.08       -138.50       379.18 o
  -4  11  20         72.45        148.52       241.04 o
  -3  11  20         17.36        175.90       215.09 o
  -2  11  20        532.94        393.67       231.19 o
  -1  11  20       1653.35       1622.29       469.90 o
   0  11  20        436.09          1.43       316.37 o
   1  11  20        468.88        628.80       233.16 o
   2  11  20         48.29         -1.61       378.82 o
   3  11  20        700.39        792.36       222.07 o
   4  11  20          2.13       -275.57       433.93 o
   5  11  20        496.55        596.95       250.34 o
  -5  12  20         52.58       -126.69       417.47 o
  -4  12  20        647.52        816.51       247.83 o
  -3  12  20         41.65         47.42       229.22 o
  -2  12  20          5.02       -165.88       320.84 o
  -1  12  20       4346.51       4621.18       319.23 o
   0  12  20       1283.55       1082.06       225.82 o
   1  12  20        937.66        911.89       406.38 o
   2  12  20         20.14       -239.25       386.34 o
   3  12  20        525.87        365.22       219.56 o
   4  12  20        440.66        339.63       231.73 o
  -4  13  20          0.76       -113.99       329.61 o
  -3  13  20       1840.76       1491.84       926.92 o
  -2  13  20         10.17       -104.86       344.46 o
  -1  13  20        409.07        690.90       580.13 o
   0  13  20        153.44        371.30       216.34 o
   1  13  20        354.86        547.74       283.09 o
   2  13  20        149.89        442.70       320.49 o
   3  13  20        285.50        425.35       227.44 o
  -3  14  20          6.27        319.05       260.72 o
  -2  14  20         82.25         10.92       267.16 o
  -1  14  20         84.70        146.73       300.26 o
   0  14  20         26.90        -60.84       421.23 o
   1  14  20         53.27        354.84       439.12 o
   2  14  20         21.00        113.63       480.10 o
  -1  15  20          8.26       -130.27       701.81 o
   0  15  20        101.31        207.75       291.85 o
  -7   0  21       2065.52       2307.64       308.85 o
  -5   0  21        174.75        209.54       204.17 o
  -3   0  21       3379.71       3799.48       251.41 o
  -1   0  21       3576.58       4188.50       291.50 o
   1   0  21        403.91         41.87       297.04 o
   3   0  21        443.34        584.25       198.09 o
   5   0  21       1793.76       1935.44       496.03 o
   7   0  21          0.36        241.75       267.16 o
  -8   1  21         95.45         48.31       310.64 o
  -7   1  21          3.40         13.60       194.69 o
  -6   1  21         17.54        -77.48       297.04 o
  -5   1  21        109.24        162.30       146.91 o
  -4   1  21        103.41         38.11       222.78 o
  -3   1  21          1.30        -20.58       189.32 o
  -2   1  21        129.23        158.36        74.44 o
  -1   1  21       1660.35       1775.11       142.44 o
   0   1  21         15.48        138.14       135.28 o
   1   1  21        165.24        -36.33       280.22 o
   2   1  21        988.36        893.64       163.20 o
   3   1  21       1413.13       1405.77       210.44 o
   4   1  21        116.96       -158.90       339.27 o
   5   1  21       2104.97       2163.77       199.88 o
   6   1  21          2.62        101.28       229.22 o
   7   1  21         85.45       -180.37       437.33 o
  -8   2  21         89.62        -45.63       239.78 o
  -7   2  21        524.44        603.39       324.96 o
  -6   2  21        816.18        776.43       304.38 o
  -5   2  21        459.93        436.62       197.73 o
  -4   2  21       2510.89       2248.05       153.53 o
  -3   2  21       1253.51       1176.72       119.71 o
  -2   2  21       2873.53       2978.85       158.72 o
  -1   2  21       1598.22       1546.06       149.06 o
   0   2  21          6.62        138.86       247.12 o
   1   2  21         42.25         79.63       168.74 o
   2   2  21       3602.10       3560.23       353.41 o
   3   2  21        119.16        399.04       170.17 o
   4   2  21       1018.18        843.89       196.12 o
   5   2  21        218.98         68.89       189.14 o
   6   2  21         30.75       -182.34       425.70 o
   7   2  21          3.34         13.06       197.02 o
  -8   3  21        110.42         39.19       172.50 o
  -7   3  21        176.92        653.50       160.33 o
  -6   3  21        145.59         60.12       266.09 o
  -5   3  21         59.84       -258.93       258.93 o
  -4   3  21       2079.55       2559.05       208.47 o
  -3   3  21       2552.91       2919.80       215.98 o
  -2   3  21       1480.84       1438.87       226.90 o
  -1   3  21        958.68       1139.68       144.76 o
   0   3  21       4583.21       4847.19       466.68 o
   1   3  21       6034.73       6035.36       490.84 o
   2   3  21        199.90        113.09       166.42 o
   3   3  21      11882.02      11576.30       489.94 o
   4   3  21       1993.03       1946.53       228.15 o
   5   3  21          3.44         79.27       191.11 o
   6   3  21        635.45        737.06       226.54 o
   7   3  21         68.29         27.74       206.50 o
  -7   4  21        253.83        -10.92       297.04 o
  -6   4  21         86.08        251.59       289.89 o
  -5   4  21        275.66        213.30       280.76 o
  -4   4  21        624.20        863.93       326.39 o
  -3   4  21        458.33        313.15       116.49 o
  -2   4  21       1140.56       1098.35       132.78 o
  -1   4  21         67.98         61.20       188.61 o
   0   4  21          6.88          6.44       190.75 o
   1   4  21        113.20         90.37       202.74 o
   2   4  21        183.71        257.86       158.90 o
   3   4  21       2154.13       1916.47       283.80 o
   4   4  21       4277.08       3644.69       360.39 o
   5   4  21       5170.94       5071.76       572.97 o
   6   4  21        170.89        188.07       280.40 o
   7   4  21         86.96       -420.51       420.51 o
  -7   5  21        107.79       -302.59       302.59 o
  -6   5  21         48.17        -47.42       300.80 o
  -5   5  21        265.34       -284.34       284.34 o
  -4   5  21       1013.03        628.80       335.52 o
  -3   5  21          8.78       -137.96       200.06 o
  -2   5  21       3428.98       3264.80       209.36 o
  -1   5  21        560.13        399.04       228.51 o
   0   5  21        605.28        448.07       166.95 o
   1   5  21       3426.38       3197.88       262.69 o
   2   5  21        602.87        769.45       181.45 o
   3   5  21        375.44         78.02       205.60 o
   4   5  21         80.68        172.86       189.68 o
   5   5  21        153.52        103.07       201.49 o
   6   5  21         56.89       -114.52       415.68 o
   7   5  21        100.41       -282.19       516.25 o
  -7   6  21          1.86        -32.75       337.13 o
  -6   6  21        264.97        623.43       346.43 o
  -5   6  21        339.32        185.92       322.63 o
  -4   6  21       1226.71        916.90       350.01 o
  -3   6  21         41.88         20.04       232.62 o
  -2   6  21       4513.04       4242.36       309.39 o
  -1   6  21        610.05        809.89       233.34 o
   0   6  21          8.66       -191.65       268.95 o
   1   6  21       1562.70       1320.77       213.48 o
   2   6  21        306.37        125.62       166.06 o
   3   6  21       1366.44       1169.74       208.65 o
   4   6  21        180.62         -6.80       399.04 o
   5   6  21        633.02        431.25       456.84 o
   6   6  21       1768.64       1480.39       292.75 o
  -7   7  21         41.59       -320.84       348.22 o
  -6   7  21         31.66       -244.26       335.34 o
  -5   7  21          3.45       -229.58       313.51 o
  -4   7  21        283.06        107.54       169.64 o
  -3   7  21        686.94        414.61       191.65 o
  -2   7  21       2609.67       2413.21       434.65 o
  -1   7  21        286.24        398.15       158.72 o
   0   7  21       1312.19       1543.73       202.20 o
   1   7  21         54.36       -174.29       303.49 o
   2   7  21         40.99        -10.02       352.69 o
   3   7  21          2.62        337.84       264.30 o
   4   7  21         11.95        134.56       210.08 o
   5   7  21        984.66        912.96       240.86 o
   6   7  21          6.91         67.28       230.66 o
  -6   8  21        262.80        240.68       370.05 o
  -5   8  21        101.69        282.55       346.25 o
  -4   8  21        589.78        500.32       191.65 o
  -3   8  21        736.12        496.74       199.88 o
  -2   8  21       3401.23       3257.10       300.62 o
  -1   8  21         12.40        -78.20       509.45 o
   0   8  21        686.02        692.51       192.90 o
   1   8  21        867.73        912.43       211.33 o
   2   8  21          1.02       -100.03       341.60 o
   3   8  21        164.04        326.75       224.39 o
   4   8  21         41.36        287.02       206.50 o
   5   8  21          2.12       -200.24       665.31 o
   6   8  21       2354.97       2790.07       314.04 o
  -6   9  21        394.02        328.00       390.09 o
  -5   9  21        490.10        248.73       197.73 o
  -4   9  21        360.74        348.22       273.24 o
  -3   9  21         75.43         89.29       231.91 o
  -2   9  21       2152.20       2117.06       281.65 o
  -1   9  21        862.58        885.76       347.15 o
   0   9  21          1.03         40.08       371.48 o
   1   9  21       5089.25       5137.43       344.46 o
   2   9  21         29.60         87.86       200.59 o
   3   9  21       1993.30       1671.50       238.71 o
   4   9  21        780.66        673.36       351.26 o
   5   9  21        240.62        325.85       240.86 o
  -6  10  21         87.43        339.99       380.25 o
  -5  10  21         17.86       -454.69       461.13 o
  -4  10  21       1207.23       1246.69       497.82 o
  -3  10  21         91.80         61.91       214.73 o
  -2  10  21        783.22        845.68       241.75 o
  -1  10  21          1.80        -47.06       316.91 o
   0  10  21         65.10       -210.44       330.33 o
   1  10  21         34.91        126.51       201.85 o
   2  10  21        578.88        685.71       215.27 o
   3  10  21       1099.47        974.16       399.94 o
   4  10  21       2063.06       1629.27       301.70 o
   5  10  21        605.01        491.20       243.00 o
  -5  11  21        132.85        284.34       220.28 o
  -4  11  21        641.87        893.10       260.72 o
  -3  11  21        408.57        467.58       243.90 o
  -2  11  21         88.68        372.74       408.52 o
  -1  11  21        816.73       1076.52       240.32 o
   0  11  21        118.25        188.96       205.25 o
   1  11  21        370.30         19.15       323.53 o
   2  11  21       1836.18       1588.65       443.60 o
   3  11  21       1699.51       1257.43       494.60 o
   4  11  21          3.33       -331.22       622.90 o
  -4  12  21       1244.06       1468.22       314.04 o
  -3  12  21       1671.82       1975.88       300.26 o
  -2  12  21       1294.68       1523.87       400.29 o
  -1  12  21         47.76        -81.96       535.93 o
   0  12  21         47.76        -65.85       556.15 o
   1  12  21          4.95         52.25       226.90 o
   2  12  21        293.36         86.43       380.43 o
   3  12  21        142.26        396.89       254.63 o
   4  12  21         18.69        158.72       373.09 o
  -3  13  21         18.23        -31.85       358.96 o
  -2  13  21       1303.95       1314.15       295.43 o
  -1  13  21         42.63       -154.07       719.88 o
   0  13  21       1369.30       1362.64       495.85 o
   1  13  21         45.84       -340.17       443.06 o
   2  13  21         66.79        413.89       372.74 o
   3  13  21         20.98       -113.45       432.68 o
  -2  14  21         10.11       -370.23       370.23 o
  -1  14  21        360.66         90.19       313.15 o
   0  14  21        113.96        -10.02       796.47 o
   1  14  21          7.58        -32.93       520.54 o
  -6   0  22        387.12        581.38       251.59 o
  -4   0  22       2733.60       3067.60       327.64 o
  -2   0  22          0.54        -28.27       256.42 o
   0   0  22         45.80       -278.97       278.97 o
   2   0  22        846.17       1133.78       474.55 o
   4   0  22        217.09        388.30       279.33 o
   6   0  22         59.66       -154.07       439.30 o
  -7   1  22        656.74        813.83       581.38 o
  -6   1  22        109.20         60.12       148.16 o
  -5   1  22        206.30        174.11       150.31 o
  -4   1  22         12.19       -262.51       309.93 o
  -3   1  22          7.36          7.34       180.37 o
  -2   1  22         73.89         32.75        86.61 o
  -1   1  22        245.26        523.76       152.28 o
   0   1  22       4452.70       4731.95       491.02 o
   1   1  22       3098.17       3109.84       253.02 o
   2   1  22         14.13        -26.66       469.19 o
   3   1  22       1766.29       1554.47       270.74 o
   4   1  22        495.30        433.76       290.96 o
   5   1  22         17.92       -430.36       476.88 o
   6   1  22          4.54         17.36       224.39 o
   7   1  22        457.12        488.51       307.42 o
  -7   2  22        331.53        441.99       163.73 o
  -6   2  22       1075.83        792.89       166.42 o
  -5   2  22       3178.12       3162.44       233.52 o
  -4   2  22          5.04         40.98       149.60 o
  -3   2  22         23.26        121.32       199.70 o
  -2   2  22       1882.29       1836.30       122.75 o
  -1   2  22       2638.86       2904.59       239.25 o
   0   2  22       3287.73       3351.77       295.43 o
   1   2  22       5118.61       5444.14       501.57 o
   2   2  22        683.97        760.15       201.85 o
   3   2  22        657.38        716.13       332.30 o
   4   2  22        603.96        704.85       241.93 o
   5   2  22        433.60        195.76       390.99 o
   6   2  22          6.47       -190.93       489.05 o
   7   2  22         99.43        -54.22       639.72 o
  -7   3  22         36.39        154.07       156.40 o
  -6   3  22        211.18        515.89       293.47 o
  -5   3  22         74.94        -34.71       286.13 o
  -4   3  22          9.08         60.84       113.63 o
  -3   3  22          1.06       -170.17       208.47 o
  -2   3  22       2845.41       2231.41       411.57 o
  -1   3  22       1763.42       1892.49       388.30 o
   0   3  22       3226.36       3232.23       328.90 o
   1   3  22       1369.32       1358.71       280.94 o
   2   3  22        200.04        543.81       198.09 o
   3   3  22        476.69        618.60       221.89 o
   4   3  22       1271.61       1001.54       241.04 o
   5   3  22       3849.62       3627.87       297.58 o
   6   3  22        616.53        680.34       236.74 o
   7   3  22        606.02        448.97       256.78 o
  -7   4  22         22.86        129.38       304.38 o
  -6   4  22          2.43       -287.92       287.92 o
  -5   4  22        434.27        171.25       293.47 o
  -4   4  22        538.19        144.05       407.27 o
  -3   4  22       1036.26       1186.57       151.21 o
  -2   4  22        422.39        427.49       189.14 o
  -1   4  22        886.49        857.85       162.84 o
   0   4  22        359.40        184.31       195.40 o
   1   4  22        368.25        475.09       188.78 o
   2   4  22       1465.66       1854.56       242.65 o
   3   4  22        208.83        174.47       477.60 o
   4   4  22        147.32        284.70       191.29 o
   5   4  22       1454.85       1513.13       240.86 o
   6   4  22       1933.27       2098.28       617.89 o
  -7   5  22          7.83         40.08       328.00 o
  -6   5  22         45.27        -63.88       311.72 o
  -5   5  22       1481.53       1492.74       373.99 o
  -4   5  22         85.13       -267.88       324.42 o
  -3   5  22        174.93        175.90       176.62 o
  -2   5  22       2579.11       2637.43       258.39 o
  -1   5  22          0.20        -23.62       246.76 o
   0   5  22       1358.60       1434.22       199.88 o
   1   5  22       5423.21       5221.53       600.17 o
   2   5  22        624.79        643.83       437.16 o
   3   5  22        976.55       1032.14       444.31 o
   4   5  22        761.03        521.62       260.72 o
   5   5  22        567.89        711.47       229.40 o
   6   5  22        114.75          8.95       226.18 o
  -7   6  22          1.96       -120.25       340.88 o
  -6   6  22        271.29        -81.96       339.10 o
  -5   6  22       2125.54       1563.95       394.03 o
  -4   6  22         78.75       -215.09       324.42 o
  -3   6  22       1188.91       1077.23       415.32 o
  -2   6  22          1.93        164.09       192.90 o
  -1   6  22        173.43        209.72       269.49 o
   0   6  22         73.35        122.40       234.06 o
   1   6  22       3487.11       3115.02       269.49 o
   2   6  22          1.72        -78.38       381.86 o
   3   6  22        137.28        155.86       203.28 o
   4   6  22       2169.43       2134.78       252.85 o
   5   6  22        355.38        297.76       236.74 o
   6   6  22         10.72       -248.01       456.12 o
  -6   7  22         56.92        661.73       373.63 o
  -5   7  22       3114.56       3647.20       498.89 o
  -4   7  22        292.97         -2.68       486.72 o
  -3   7  22       3174.95       3023.05       652.60 o
  -2   7  22        501.78        240.68       273.24 o
  -1   7  22       1093.34       1281.05       225.82 o
   0   7  22        116.15        102.89       178.05 o
   1   7  22         60.75          3.76       193.08 o
   2   7  22       3043.07       2664.09       276.64 o
   3   7  22       6789.92       7205.28       444.67 o
   4   7  22       1804.41       1304.13       255.53 o
   5   7  22         56.29        260.00       312.08 o
   6   7  22          7.39        205.60       262.51 o
  -6   8  22        105.89        -38.29       370.05 o
  -5   8  22         20.40       -307.96       348.22 o
  -4   8  22         21.50        157.65       188.78 o
  -3   8  22        639.81        904.91       228.51 o
  -2   8  22          9.89        152.28       217.77 o
  -1   8  22        233.22        395.82       288.45 o
   0   8  22          4.06       -274.14       299.73 o
   1   8  22       1752.38       2012.38       250.70 o
   2   8  22        182.09        167.49       216.88 o
   3   8  22        213.21        305.81       231.37 o
   4   8  22       3334.11       2742.47       285.41 o
   5   8  22        330.55        154.25       232.45 o
  -6   9  22        119.98        397.43       401.01 o
  -5   9  22        313.11        295.25       337.66 o
  -4   9  22        676.81        848.54       220.64 o
  -3   9  22        207.03        100.21       205.96 o
  -2   9  22        589.53        832.08       285.05 o
  -1   9  22        166.78       -206.86       449.50 o
   0   9  22         17.61        -63.52       598.02 o
   1   9  22       3693.44       3320.09       300.98 o
   2   9  22         27.01        109.51       304.02 o
   3   9  22        468.02        347.86       243.00 o
   4   9  22         69.58       -180.73       503.54 o
   5   9  22        295.67       -285.59       453.44 o
  -5  10  22         57.66        336.23       421.41 o
  -4  10  22        209.06        347.15       217.77 o
  -3  10  22          1.24       -134.92       303.31 o
  -2  10  22         85.47         78.38       291.32 o
  -1  10  22        743.17        995.28       582.81 o
   0  10  22        863.81        914.75       225.65 o
   1  10  22        934.33        685.89       229.40 o
   2  10  22        846.50        594.45       317.62 o
   3  10  22          1.15        185.03       499.79 o
   4  10  22        278.10       -212.40       795.93 o
  -4  11  22        128.14        137.61       307.96 o
  -3  11  22        235.89        236.02       241.04 o
  -2  11  22         16.22         61.91       363.43 o
  -1  11  22         72.43        -52.79       550.43 o
   0  11  22        517.56        284.88       211.69 o
   1  11  22        601.30        242.47       232.80 o
   2  11  22          5.46        -50.82       411.57 o
   3  11  22        400.65        683.92       267.88 o
   4  11  22          2.98       -614.85       614.85 o
  -4  12  22        189.83        449.32       473.12 o
  -3  12  22         40.97         81.06       305.45 o
  -2  12  22        291.20        195.05       293.82 o
  -1  12  22        279.47        513.03       284.88 o
   0  12  22       1705.43       1624.08       327.46 o
   1  12  22        104.82       -175.90       382.76 o
   2  12  22        123.11       -146.20       407.63 o
   3  12  22         68.85        -49.39       467.40 o
  -2  13  22          4.26       -352.87       352.87 o
  -1  13  22        500.61        837.45       302.59 o
   0  13  22        526.04        421.95       297.58 o
   1  13  22        380.16        416.58       297.04 o
   2  13  22         16.15         70.50       246.05 o
  -7   0  23        290.79        678.01       262.51 o
  -5   0  23        907.01        738.14       251.59 o
  -3   0  23        298.33        424.63       251.59 o
  -1   0  23       8595.25       8428.17       456.66 o
   1   0  23       2337.14       1894.64       535.75 o
   3   0  23       2476.20       2580.88       340.53 o
   5   0  23       7025.95       8240.46      1364.61 o
  -7   1  23         44.62         70.15       202.38 o
  -6   1  23        267.63        211.51       161.58 o
  -5   1  23         21.03        -77.48       370.05 o
  -4   1  23         61.28        122.04       156.04 o
  -3   1  23        370.38        490.30       306.89 o
  -2   1  23         64.11         69.07       127.05 o
  -1   1  23        333.78        416.40       174.29 o
   0   1  23       1186.05       1551.79       199.16 o
   1   1  23        748.58        835.48       195.23 o
   2   1  23        673.24        585.14       207.21 o
   3   1  23         27.78       -226.18       492.27 o
   4   1  23        206.63        160.51       202.74 o
   5   1  23       2361.89       2676.08       290.96 o
   6   1  23          5.77        -91.62       446.64 o
  -7   2  23        114.66        182.34       280.94 o
  -6   2  23         21.75        -73.90       307.96 o
  -5   2  23        249.49        555.97       169.46 o
  -4   2  23        159.18        100.21       242.29 o
  -3   2  23         71.38        260.72       257.86 o
  -2   2  23        535.44        347.33       136.71 o
  -1   2  23       1216.20       1234.52       174.29 o
   0   2  23          7.20        113.63       164.98 o
   1   2  23        718.95        915.47       348.22 o
   2   2  23       1835.46       1554.11       246.94 o
   3   2  23       2097.36       2010.77       299.01 o
   4   2  23        144.49        401.73       241.75 o
   5   2  23        291.17        482.79       225.47 o
   6   2  23        697.42        731.52       308.68 o
  -7   3  23          7.73         51.89       300.26 o
  -6   3  23         17.66         10.02       154.61 o
  -5   3  23       1495.33       1239.35       351.98 o
  -4   3  23        112.67        260.72       167.13 o
  -3   3  23        259.21        331.76       306.71 o
  -2   3  23       1489.11       1318.80       357.71 o
  -1   3  23        115.09        273.07       150.67 o
   0   3  23       3479.61       3282.69       250.34 o
   1   3  23         35.24        -71.93       544.16 o
   2   3  23       1496.30       1315.94       220.64 o
   3   3  23       1357.08       1372.31       245.69 o
   4   3  23          1.13        320.31       234.41 o
   5   3  23         51.41         48.49       245.15 o
   6   3  23         90.96        416.04       244.79 o
  -7   4  23          0.39       -162.30       319.05 o
  -6   4  23        632.48        304.38       326.21 o
  -5   4  23        196.26        -34.71       304.38 o
  -4   4  23        229.41        171.25       176.26 o
  -3   4  23         54.60       -206.86       246.76 o
  -2   4  23        113.08        289.89       270.74 o
  -1   4  23        361.02        377.39       237.99 o
   0   4  23          3.75        -54.22       294.54 o
   1   4  23          0.26        193.62       187.35 o
   2   4  23       1820.68       1583.82       242.47 o
   3   4  23       1857.03       1878.71       326.57 o
   4   4  23        544.30        436.62       265.55 o
   5   4  23       1634.19       1909.85       311.36 o
   6   4  23         14.24          4.65       263.40 o
  -6   5  23        187.59        -30.96       311.72 o
  -5   5  23        175.58         -7.34       315.30 o
  -4   5  23         64.93        158.54       319.59 o
  -3   5  23         74.95        154.96       304.20 o
  -2   5  23       1139.58        807.39       221.35 o
  -1   5  23         87.27         73.19       153.53 o
   0   5  23       1166.39       1079.92       238.17 o
   1   5  23        605.91        241.93       193.79 o
   2   5  23         63.83        152.64       225.29 o
   3   5  23         19.32       -182.70       773.57 o
   4   5  23         36.01       -176.62       406.02 o
   5   5  23        223.58        252.13       256.07 o
   6   5  23         11.23         45.09       316.73 o
  -6   6  23        655.46        386.34       375.42 o
  -5   6  23        645.76        940.52       379.18 o
  -4   6  23         72.17        401.90       452.37 o
  -3   6  23        145.79        151.21       191.65 o
  -2   6  23       2699.83       2887.23       315.30 o
  -1   6  23        217.96         30.60       159.80 o
   0   6  23       1533.12       1738.24       413.36 o
   1   6  23       1152.48        937.12       448.25 o
   2   6  23        176.64        -44.02       356.27 o
   3   6  23         98.02        278.08       229.40 o
   4   6  23       1524.53       1453.90       419.98 o
   5   6  23         35.69        191.47       260.00 o
  -6   7  23        397.69        439.30       390.09 o
  -5   7  23          8.41        196.84       368.26 o
  -4   7  23        102.72        -30.96       264.48 o
  -3   7  23        339.71        428.39       283.62 o
  -2   7  23       2283.83       2155.36       654.39 o
  -1   7  23        110.08        164.09       188.25 o
   0   7  23       4153.81       3767.98       842.82 o
   1   7  23        125.87        294.90       238.17 o
   2   7  23         76.53        237.10       210.79 o
   3   7  23        202.15        189.50       228.51 o
   4   7  23       1883.00       1597.06       287.38 o
   5   7  23        740.60        406.74       276.64 o
  -5   8  23          3.36         89.29       371.84 o
  -4   8  23        177.35        -81.96       275.57 o
  -3   8  23        757.25        497.64       217.06 o
  -2   8  23       1636.37       1593.12       273.24 o
  -1   8  23        655.22        626.12       263.58 o
   0   8  23       1441.77       1813.04       441.99 o
   1   8  23       1295.75        876.64       404.59 o
   2   8  23          9.70         54.22       264.12 o
   3   8  23         29.91        208.83       315.83 o
   4   8  23        428.01        632.56       476.52 o
   5   8  23          6.18        107.90       459.52 o
  -5   9  23         63.79        535.04       313.33 o
  -4   9  23        135.12        388.30       255.35 o
  -3   9  23          2.71        -84.82       960.56 o
  -2   9  23       1089.15       1411.67       266.62 o
  -1   9  23        173.96         -9.13       358.42 o
   0   9  23        596.45        243.54       204.71 o
   1   9  23        654.86        579.06       306.89 o
   2   9  23         87.98       -307.96       358.60 o
   3   9  23        330.44       -166.42       413.00 o
   4   9  23        560.89          9.84       262.87 o
  -4  10  23       1020.99       1350.66       258.75 o
  -3  10  23         75.80        124.90       225.47 o
  -2  10  23         19.92       -266.98       319.41 o
  -1  10  23        188.64        450.22       266.98 o
   0  10  23          6.81        -51.18       356.99 o
   1  10  23        982.98        791.28       263.76 o
   2  10  23       1751.28       1665.95       285.23 o
   3  10  23       1216.51        588.72       265.73 o
   4  10  23         41.40        415.86       414.79 o
  -4  11  23        224.57        255.17       280.94 o
  -3  11  23        265.83        200.42       430.53 o
  -2  11  23        237.02        229.58       253.20 o
  -1  11  23        294.72         23.62       262.87 o
   0  11  23        242.13        330.86       486.01 o
   1  11  23        280.69         35.07       227.79 o
   2  11  23        308.93        -95.02      1331.87 o
   3  11  23       1033.66        932.29       283.09 o
  -3  12  23        288.82        642.58       271.46 o
  -2  12  23        456.88        232.45       272.35 o
  -1  12  23        101.57         44.74       268.77 o
   0  12  23         25.89       -379.36       379.36 o
   1  12  23         87.21       -387.59       387.59 o
   2  12  23        213.59        289.89       601.25 o
  -1  13  23         87.46       -128.48       504.97 o
   0  13  23          8.49       -133.13       648.84 o
  -6   0  24        335.37        501.22       280.76 o
  -4   0  24       3302.39       4086.50       401.19 o
  -2   0  24        246.98        369.16       170.89 o
   0   0  24         96.66         72.83       201.13 o
   2   0  24      10885.64      12046.21       776.43 o
   4   0  24       1828.40        931.39       313.69 o
   6   0  24          2.73        -40.98       459.17 o
  -7   1  24        384.20        370.05       469.19 o
  -6   1  24         30.39        -76.59       235.67 o
  -5   1  24        129.45         81.96       162.66 o
  -4   1  24        293.21        580.49       305.63 o
  -3   1  24       1474.05       1559.30       213.66 o
  -2   1  24        123.80         52.07       313.69 o
  -1   1  24         80.96        170.35       153.71 o
   0   1  24       4473.59       4681.31       362.54 o
   1   1  24        600.84        363.43       195.23 o
   2   1  24         78.84         71.58       202.38 o
   3   1  24          0.46       -123.11       359.67 o
   4   1  24        109.14         62.81       244.61 o
   5   1  24        220.12        201.13       216.70 o
   6   1  24          5.53        321.56       243.36 o
  -6   2  24         10.57       -337.13       337.13 o
  -5   2  24       1106.02       1078.13       193.26 o
  -4   2  24        258.17        263.40       169.28 o
  -3   2  24       1096.65        916.90       200.95 o
  -2   2  24        465.44        565.99       200.24 o
  -1   2  24        518.96        652.42       163.20 o
   0   2  24       2510.23       2312.65       227.08 o
   1   2  24          5.71         83.03       186.82 o
   2   2  24         21.05         33.46       215.27 o
   3   2  24        381.39        286.84       450.76 o
   4   2  24        502.53        752.27       239.60 o
   5   2  24         48.28        -76.05       438.05 o
   6   2  24        726.68        922.63       258.21 o
  -6   3  24         15.69        101.10       162.66 o
  -5   3  24          0.94         51.89       173.93 o
  -4   3  24         70.39       -127.59       236.74 o
  -3   3  24        138.47        120.25       260.36 o
  -2   3  24       1356.04       1732.52       584.43 o
  -1   3  24       2066.92       1881.04       392.96 o
   0   3  24         81.44         25.41       176.26 o
   1   3  24         74.87        179.12       186.46 o
   2   3  24        395.50        517.86       212.05 o
   3   3  24        546.46        587.11       224.75 o
   4   3  24       1468.48       1474.84       270.56 o
   5   3  24       1052.57        943.03       328.18 o
   6   3  24         14.36        240.68       245.33 o
  -6   4  24        158.76        315.30       339.10 o
  -5   4  24        230.18        444.67       340.88 o
  -4   4  24          2.45       -290.78       344.46 o
  -3   4  24        943.83       1127.34       277.72 o
  -2   4  24         41.17          7.34       199.34 o
  -1   4  24        799.89        688.93       259.65 o
   0   4  24          6.02        -29.53       290.78 o
   1   4  24        154.72        240.32       243.72 o
   2   4  24        395.32        731.34       344.64 o
   3   4  24         72.20        299.37       224.21 o
   4   4  24        261.24        179.84       598.74 o
   5   4  24       1772.49       1672.21       306.71 o
  -6   5  24          0.14       -320.84       333.55 o
  -5   5  24        317.66        164.09       346.25 o
  -4   5  24          5.72       -195.94       574.23 o
  -3   5  24        678.91        541.30       211.69 o
  -2   5  24        152.77         84.82       233.34 o
  -1   5  24        148.89        162.66       191.29 o
   0   5  24        305.97         88.04       210.61 o
   1   5  24       1153.94       1036.25       417.29 o
   2   5  24        108.00         87.14       228.87 o
   3   5  24         75.38         46.17       222.78 o
   4   5  24       1252.01       1017.11       274.50 o
   5   5  24        362.15        491.20       277.18 o
  -6   6  24        510.13        650.63       388.30 o
  -5   6  24         52.46         89.29       359.14 o
  -4   6  24        113.69         12.70       278.43 o
  -3   6  24        366.27        466.68       216.88 o
  -2   6  24         27.72       -204.17       292.03 o
  -1   6  24       1180.63        843.89       423.02 o
   0   6  24        993.15        816.16       240.50 o
   1   6  24        178.65        174.65       441.99 o
   2   6  24       1019.90       1189.61       244.79 o
   3   6  24       1102.87        758.54       322.99 o
   4   6  24        642.84        208.11       255.53 o
   5   6  24          2.48       -424.81       429.82 o
  -5   7  24       1443.41       1387.16       428.57 o
  -4   7  24         14.14        192.36       225.65 o
  -3   7  24       2622.98       2649.24       295.79 o
  -2   7  24        298.09        255.17       247.48 o
  -1   7  24        529.40        410.14       239.25 o
   0   7  24        347.14        703.42       267.70 o
   1   7  24       1951.43       1833.08       252.49 o
   2   7  24        278.94        459.52       307.60 o
   3   7  24       1288.29       1608.33       317.80 o
   4   7  24        242.42        -19.68       559.73 o
   5   7  24         67.31       -450.40       450.40 o
  -5   8  24         16.01        270.74       400.83 o
  -4   8  24         29.16       -258.75       557.76 o
  -3   8  24        577.13        795.58       336.59 o
  -2   8  24         87.47        476.70       547.74 o
  -1   8  24        249.64       -180.37       375.42 o
   0   8  24          4.69         10.56       351.08 o
   1   8  24          5.43         72.11       207.57 o
   2   8  24        359.34        255.71       232.98 o
   3   8  24          0.58        501.57       247.83 o
   4   8  24        961.81        832.26       286.13 o
  -4   9  24         61.18       -212.40       304.20 o
  -3   9  24        565.94        992.41       248.73 o
  -2   9  24        116.02         81.06       239.60 o
  -1   9  24        113.52        -28.27       384.55 o
   0   9  24        121.18       -158.54       363.79 o
   1   9  24        648.64        383.47       278.79 o
   2   9  24        123.74       -261.61       642.22 o
   3   9  24        189.05        159.08       323.35 o
   4   9  24       1325.50       1420.98       311.54 o
  -4  10  24          1.68         40.08       229.76 o
  -3  10  24        394.73        421.95       506.59 o
  -2  10  24        290.34        315.30       258.93 o
  -1  10  24        853.07       1278.54       306.17 o
   0  10  24        482.03        668.89       394.57 o
   1  10  24         71.10        392.60       234.59 o
   2  10  24        399.53        101.10       274.86 o
   3  10  24         85.85        126.15       367.73 o
  -3  11  24        337.15        350.01       254.63 o
  -2  11  24         43.75        -77.48       537.72 o
  -1  11  24        554.33        764.62       291.50 o
   0  11  24        605.82        193.26       482.07 o
   1  11  24        384.36        560.45       328.54 o
   2  11  24        336.72        115.42       451.29 o
  -1  12  24          0.08        -90.19       394.93 o
   0  12  24        274.39        196.84       489.76 o
  -5   0  25        388.59        375.42       273.42 o
  -3   0  25        748.47       1009.77       306.35 o
  -1   0  25       3524.44       3893.24       547.38 o
   1   0  25        207.38       -365.40       472.05 o
   3   0  25        624.78        446.64       282.91 o
   5   0  25       2329.02       2693.97       663.88 o
  -6   1  25        123.39        191.47       203.64 o
  -5   1  25          3.81        -85.71       241.93 o
  -4   1  25        256.89        396.36       178.58 o
  -3   1  25        124.40        545.95       194.15 o
  -2   1  25         47.01        169.46       420.16 o
  -1   1  25        276.99        600.53       172.14 o
   0   1  25         76.93        478.85       312.97 o
   1   1  25        251.32        195.05       486.19 o
   2   1  25        147.92        191.65       205.25 o
   3   1  25        241.10        224.39       195.76 o
   4   1  25          4.99        292.93       212.40 o
   5   1  25        311.69         -5.37       473.84 o
  -6   2  25         15.45       -108.44       243.72 o
  -5   2  25          5.49        -50.10       698.05 o
  -4   2  25        380.04        326.21       183.77 o
  -3   2  25         96.51       -124.90       256.96 o
  -2   2  25        340.97        213.30       201.49 o
  -1   2  25       1143.48       1420.44       321.56 o
   0   2  25        153.63        228.33       182.16 o
   1   2  25        659.37        504.26       220.46 o
   2   2  25          5.10         -7.87       535.57 o
   3   2  25        394.23        429.64       382.22 o
   4   2  25        887.87       1293.04       844.61 o
   5   2  25          0.07        -66.21       443.42 o
  -6   3  25         39.26        134.92       177.87 o
  -5   3  25        582.07        611.45       302.95 o
  -4   3  25       1909.08       1861.89       231.37 o
  -3   3  25         17.49        165.88       280.94 o
  -2   3  25        331.24        478.49       210.97 o
  -1   3  25        109.94        116.13       184.67 o
   0   3  25        767.45        825.46       193.26 o
   1   3  25       1010.50       1210.36       219.92 o
   2   3  25       2635.90       2549.39       276.11 o
   3   3  25        217.71        550.25       241.57 o
   4   3  25          1.77        394.03       534.32 o
   5   3  25        204.15         88.22       257.50 o
  -6   4  25        468.62        297.04       359.14 o
  -5   4  25        348.20        706.28       519.47 o
  -4   4  25        190.92        -74.80       718.09 o
  -3   4  25          5.68         63.88       332.47 o
  -2   4  25         27.75       -222.43       433.76 o
  -1   4  25       1847.73       2128.87       632.38 o
   0   4  25          5.70        -32.57       305.63 o
   1   4  25       1841.52       1760.43       348.04 o
   2   4  25       1014.62        899.72       238.17 o
   3   4  25        410.52        963.78       251.06 o
   4   4  25         22.06         99.67       490.12 o
   5   4  25         10.13        498.00       269.31 o
  -5   5  25          6.23       -328.18       328.18 o
  -4   5  25        247.33       -124.01       291.85 o
  -3   5  25         76.78       -289.53       289.53 o
  -2   5  25        126.58        -12.70       303.49 o
  -1   5  25        171.15        535.04       235.67 o
   0   5  25       1117.88       1506.87       277.00 o
   1   5  25        525.11        511.77       373.81 o
   2   5  25         20.65          5.01       217.59 o
   3   5  25       2068.04       2062.31       291.32 o
   4   5  25        663.94       1067.57       282.19 o
   5   5  25        146.78       -204.71       456.48 o
  -5   6  25        197.30       -193.26       364.51 o
  -4   6  25         24.01         44.74       372.56 o
  -3   6  25       1236.81        922.27       240.32 o
  -2   6  25         83.16        -55.65       316.73 o
  -1   6  25        245.68         85.71       241.57 o
   0   6  25        346.79        183.59       188.07 o
   1   6  25        498.24        271.63       212.40 o
   2   6  25          0.42       -157.47       515.89 o
   3   6  25         26.34         80.70       288.45 o
   4   6  25         19.69       -120.43       426.96 o
  -5   7  25          0.47          7.34       390.09 o
  -4   7  25        113.02        350.01       215.45 o
  -3   7  25         32.94       -104.86       319.41 o
  -2   7  25        477.95        300.80       245.15 o
  -1   7  25         23.27       -365.40       862.14 o
   0   7  25       1208.55       1524.77       424.63 o
   1   7  25          0.52         77.30       206.14 o
   2   7  25        130.18        -61.20       526.81 o
   3   7  25        118.06         10.20       244.79 o
   4   7  25       2637.13       2708.65       706.11 o
  -4   8  25         95.34       -455.77       623.43 o
  -3   8  25        831.01        832.08       251.41 o
  -2   8  25         60.00        216.88       251.95 o
  -1   8  25        363.59        314.40       359.67 o
   0   8  25        141.92       -124.01       893.10 o
   1   8  25       1343.57       1387.52       386.52 o
   2   8  25        162.66        229.05       319.41 o
   3   8  25         27.86       -170.53       416.76 o
  -4   9  25          3.13        -84.82       315.30 o
  -3   9  25         29.50        304.38       409.96 o
  -2   9  25        506.56        551.32       308.14 o
  -1   9  25        172.04        270.74       280.58 o
   0   9  25        765.47        703.60       307.60 o
   1   9  25        228.90        221.71       478.31 o
   2   9  25        249.07        226.54       244.79 o
   3   9  25        436.83        502.29       265.91 o
  -3  10  25         41.87        -72.83       352.34 o
  -2  10  25          0.27       -176.79       348.22 o
  -1  10  25        631.19         76.59       453.62 o
   0  10  25        671.31        746.37       439.66 o
   1  10  25       1555.62       1203.92       348.58 o
   2  10  25        488.53        740.10       295.08 o
  -1  11  25         10.97       -384.55       384.55 o
   0  11  25         29.52       -405.48       405.48 o
   1  11  25        579.16        618.78       333.01 o
  -6   0  26        244.88        236.92       307.96 o
  -4   0  26        627.14        643.48       297.22 o
  -2   0  26        264.13        627.01       319.05 o
   0   0  26        546.46        145.84       222.25 o
   2   0  26       2156.01       2410.53       340.35 o
   4   0  26          1.44        150.31       293.64 o
  -6   1  26         92.52       -154.96       594.27 o
  -5   1  26        449.53        656.18       199.70 o
  -4   1  26         79.46         71.93       181.09 o
  -3   1  26         85.06        -40.08      1020.69 o
  -2   1  26        128.92       -118.46       729.01 o
  -1   1  26         10.16        287.92       222.96 o
   0   1  26         37.50        210.08       189.86 o
   1   1  26         29.80        -83.21       503.90 o
   2   1  26          7.40       -219.38       412.28 o
   3   1  26        338.60        390.45       207.04 o
   4   1  26         21.32        285.23       218.49 o
   5   1  26         87.11        115.95       379.72 o
  -5   2  26         58.18        -94.84       616.10 o
  -4   2  26          0.27         92.87       190.57 o
  -3   2  26          1.15        225.11       253.92 o
  -2   2  26        557.64        301.70       679.26 o
  -1   2  26        603.55        904.02       245.87 o
   0   2  26        279.18        419.80       311.72 o
   1   2  26         93.56         -5.73       519.29 o
   2   2  26        101.14         85.89       214.73 o
   3   2  26        296.31        398.50       236.92 o
   4   2  26        383.52        294.90       254.63 o
   5   2  26        860.11       1013.53       248.19 o
  -5   3  26          4.08        197.73       197.37 o
  -4   3  26        268.80         43.66       191.29 o
  -3   3  26         76.15        136.71       412.46 o
  -2   3  26        315.10        546.85       220.46 o
  -1   3  26       3488.29       3485.08       433.93 o
   0   3  26         47.09        208.47       222.96 o
   1   3  26         37.65         27.74       336.23 o
   2   3  26        487.78        547.92       237.99 o
   3   3  26        653.40       1024.80       302.59 o
   4   3  26       1498.45       1763.47       296.15 o
  -5   4  26          0.61         87.50       188.78 o
  -4   4  26        134.86       -113.09       645.27 o
  -3   4  26       1103.97       1001.54       311.00 o
  -2   4  26       2124.94       2275.61       278.79 o
  -1   4  26          8.84       -105.75       314.94 o
   0   4  26          2.54        177.69       184.67 o
   1   4  26        280.90        105.93       354.13 o
   2   4  26          9.04        204.71       401.55 o
   3   4  26        355.89        201.13       239.78 o
   4   4  26        329.58        110.05       312.97 o
  -5   5  26         35.22       -262.87       262.87 o
  -4   5  26          1.95       -290.07       290.07 o
  -3   5  26        353.83        272.53       227.08 o
  -2   5  26        124.60       -137.61       310.46 o
  -1   5  26       1408.92       1373.38       388.48 o
   0   5  26       1169.02       1193.01       872.70 o
   1   5  26        521.16        921.19       226.54 o
   2   5  26        340.77        187.35       232.09 o
   3   5  26        462.85        863.40       350.19 o
   4   5  26        725.95        877.53       265.19 o
  -4   6  26         13.61       -222.43       317.09 o
  -3   6  26          6.02         79.27       232.98 o
  -2   6  26         83.29       -171.25       329.07 o
  -1   6  26        430.55        590.51       582.64 o
   0   6  26       1485.32       1820.02       826.71 o
   1   6  26        865.55        748.69       230.30 o
   2   6  26        333.19        418.72       235.31 o
   3   6  26         33.04        -46.17       413.36 o
   4   6  26        140.36        221.89       253.56 o
  -4   7  26         78.43        -33.64       309.75 o
  -3   7  26        797.14        159.44       243.36 o
  -2   7  26         11.77       -294.36       344.46 o
  -1   7  26        131.93       -336.23       336.23 o
   0   7  26          3.54       -360.75       360.75 o
   1   7  26       2122.91       1638.04       528.24 o
   2   7  26        148.51        234.59       232.98 o
   3   7  26         15.33         57.08       514.82 o
  -3   8  26         58.42       -159.44       331.40 o
  -2   8  26         50.26       -104.86       891.31 o
  -1   8  26        979.84        692.68       293.29 o
   0   8  26          0.87       -194.15       566.89 o
   1   8  26        384.29        147.63       286.84 o
   2   8  26        399.78        357.88       271.28 o
   3   8  26         59.81         50.46       263.76 o
  -3   9  26         57.41         96.63       249.45 o
  -2   9  26         48.98         83.92       348.04 o
  -1   9  26          3.23       -140.29       389.91 o
   0   9  26       1276.64        866.62       586.57 o
   1   9  26        163.79        397.43       318.52 o
   2   9  26        411.61        117.74       341.96 o
  -1  10  26         30.34        632.56       300.44 o
   0  10  26          0.11        331.76       317.44 o
  -5   0  27         16.27        368.26       300.80 o
  -3   0  27          0.36       -287.92       289.89 o
  -1   0  27         95.69         45.63       337.13 o
   1   0  27        207.16        209.54       255.17 o
   3   0  27        828.63        863.93       318.34 o
  -5   1  27         34.46        329.97       286.13 o
  -4   1  27        235.24        681.77       234.77 o
  -3   1  27         99.35         76.59       299.01 o
  -2   1  27        803.73        781.08       246.40 o
  -1   1  27        105.02        296.15       527.16 o
   0   1  27        182.02        285.77       166.24 o
   1   1  27        801.27        827.43       236.92 o
   2   1  27         13.58       -151.56       415.86 o
   3   1  27       1088.47       1229.69       315.65 o
   4   1  27        212.81        -96.81       457.38 o
  -5   2  27          3.32         51.89       202.03 o
  -4   2  27         85.46        101.10       462.74 o
  -3   2  27         68.89         -9.13       360.93 o
  -2   2  27        686.62        768.20       239.96 o
  -1   2  27        457.88        806.49       264.48 o
   0   2  27        465.83        525.37       202.74 o
   1   2  27         51.01       -140.65       538.08 o
   2   2  27        721.91        712.19       237.10 o
   3   2  27        430.40        622.00       326.21 o
   4   2  27         45.87        202.03       372.20 o
  -5   3  27        278.91        130.27       210.08 o
  -4   3  27        771.73        927.82       484.75 o
  -3   3  27          0.41         10.02       222.96 o
  -2   3  27         25.51        147.63       827.43 o
  -1   3  27        285.56        538.62      1058.26 o
   0   3  27        132.10         78.38       253.02 o
   1   3  27        796.53       1022.30       228.69 o
   2   3  27        515.84        542.55       233.34 o
   3   3  27         44.54        173.39       232.27 o
   4   3  27        111.66        397.07       262.15 o
  -4   4  27        141.27        -53.68       424.63 o
  -3   4  27         11.06       -187.71       297.58 o
  -2   4  27        199.14         26.48       222.25 o
  -1   4  27        670.26        802.02       340.53 o
   0   4  27          0.20        -66.57       647.05 o
   1   4  27       1086.38       1148.45       234.95 o
   2   4  27        487.10        581.38       326.75 o
   3   4  27        115.19        197.55       371.48 o
   4   4  27         84.13        637.57       322.27 o
  -4   5  27        291.84        421.95       232.45 o
  -3   5  27        262.82        321.74       243.72 o
  -2   5  27        394.43        527.70       249.27 o
  -1   5  27        406.11        417.47       263.04 o
   0   5  27        290.40        306.17       266.80 o
   1   5  27         19.49       -107.90       367.91 o
   2   5  27        105.80        570.65       236.92 o
   3   5  27       2089.97       1611.37       292.93 o
  -4   6  27          0.78       -155.86       322.63 o
  -3   6  27        946.86        639.72      1247.58 o
  -2   6  27        456.90        536.83       509.09 o
  -1   6  27          5.96        150.31       259.82 o
   0   6  27         31.52         32.75       299.01 o
   1   6  27        240.39        403.69       282.01 o
   2   6  27         54.36        274.50       417.83 o
   3   6  27         12.43       -294.54       416.94 o
  -3   7  27         88.64       -390.09       572.26 o
  -2   7  27          9.47       -103.07       647.05 o
  -1   7  27         42.02       -112.02       399.22 o
   0   7  27        154.27       -127.59       699.84 o
   1   7  27        134.27        170.35       836.55 o
   2   7  27          2.74        428.21       452.01 o
  -2   8  27         42.97        149.42       272.53 o
  -1   8  27         28.80         48.31       276.29 o
   0   8  27         54.58       -214.19       431.97 o
   1   8  27        104.87         -3.58       594.27 o
  -1   9  27        201.08        565.10       494.95 o
   0   9  27          4.69        -91.08      1326.86 o
  -4   0  28        123.32        -20.04       304.38 o
  -2   0  28        380.69        858.56       357.35 o
   0   0  28         28.00        397.43       390.09 o
   2   0  28          7.79        394.57       281.83 o
  -4   1  28         10.79          8.23       287.38 o
  -3   1  28         54.71       -110.23       293.11 o
  -2   1  28        273.94        588.72       538.79 o
  -1   1  28        562.27        962.35       505.51 o
   0   1  28        902.69       1030.53       220.28 o
   1   1  28        309.07        261.97       310.46 o
   2   1  28        755.95        696.08       206.32 o
   3   1  28        103.55        206.86       208.29 o
  -4   2  28        115.77         77.48       203.82 o
  -3   2  28        451.39        697.16       226.18 o
  -2   2  28        398.28        335.34       786.27 o
  -1   2  28       1071.95       1017.11       269.67 o
   0   2  28         14.01        -74.80       345.36 o
   1   2  28          1.05        193.08       226.54 o
   2   2  28        173.88       -193.26       379.89 o
   3   2  28        139.07       -107.19       409.24 o
  -4   3  28        272.65        437.51       224.21 o
  -3   3  28         82.42        -74.80       339.10 o
  -2   3  28          6.83       -183.24       316.91 o
  -1   3  28        931.83        254.28       532.35 o
   0   3  28          9.08        246.05       384.01 o
   1   3  28        202.97        102.35       223.68 o
   2   3  28          5.72        121.32       234.06 o
   3   3  28       1189.29       1135.21       272.35 o
  -4   4  28        114.98        135.82       222.43 o
  -3   4  28        133.42        365.40       231.19 o
  -2   4  28        226.85        883.08       254.63 o
  -1   4  28        112.01       -209.54       334.08 o
   0   4  28         76.90        202.38       260.54 o
   1   4  28        188.70       -370.41       370.41 o
   2   4  28        218.80        189.32       227.97 o
   3   4  28       1145.04        821.70       298.65 o
  -3   5  28          2.53         26.48       234.06 o
  -2   5  28         77.47        411.03       243.54 o
  -1   5  28        371.25        596.95       661.19 o
   0   5  28       1308.05       1208.40       441.27 o
   1   5  28        334.94        352.69       283.27 o
   2   5  28        412.43         71.76       235.31 o
  -3   6  28         66.54       -202.38       347.51 o
  -2   6  28         52.74       -347.33       347.33 o
  -1   6  28         20.23        122.04       554.18 o
   0   6  28       1222.45       1532.82       327.11 o
   1   6  28        303.79        678.91       436.98 o
   2   6  28        175.79        260.72       313.15 o
  -2   7  28         14.26       -367.37       367.37 o
  -1   7  28          1.02         12.70       422.66 o
   0   7  28          5.20        333.55       295.25 o
   1   7  28          5.84        176.79       711.47 o
  -3   0  29          6.24        701.81       362.72 o
  -1   0  29         10.54        242.47       362.72 o
   1   0  29        691.67        974.16       406.20 o
  -3   1  29        103.40        -93.94       537.72 o
  -2   1  29        459.61        812.93       254.99 o
  -1   1  29        376.99        490.30       257.32 o
   0   1  29        275.83        256.96       263.04 o
   1   1  29        386.52        482.07       494.78 o
   2   1  29        253.68        616.46       212.23 o
  -3   2  29         48.84        215.09       219.92 o
  -2   2  29        235.69        262.51       242.29 o
  -1   2  29          4.93        252.49       256.60 o
   0   2  29        810.29        570.47       275.75 o
   1   2  29          0.19       -188.61       370.05 o
   2   2  29        654.69        631.84       214.55 o
  -3   3  29         24.26        229.58       404.77 o
  -2   3  29        122.25         28.27       279.69 o
  -1   3  29         34.28        630.59       269.84 o
   0   3  29         51.04       -192.36       364.33 o
   1   3  29        330.97        893.10       518.40 o
   2   3  29          0.75          1.43       347.86 o
  -2   4  29        215.60        351.80       248.55 o
  -1   4  29         20.47         58.34       414.97 o
   0   4  29          6.90        323.53       795.22 o
   1   4  29        119.50       -464.71      1079.02 o
  -2   5  29        163.51         72.83       251.59 o
  -1   5  29        395.14       -106.65       599.64 o
   0   5  29         27.95         -4.47       741.89 o
   1   5  29         14.29        -80.17       409.96 o
   0   0  30          2.57        142.26       391.88 o
  -1   1  30        186.97       -163.20       365.94 o
   0   1  30        307.30        693.58       380.43 o
  -1   2  30        286.46        372.74       262.51 o
   0   2  30         13.61          0.00       379.18 o
                                                
